# Supplementary material for: (E)-2-[(2-Chloro­benzyl­idene)amino]­isoindoline-1,3-dione
Source: Acta Crystallogr Sect E Struct Rep Online. 2011 Nov 5;67(Pt 12):o3184. doi: 10.1107/S1600536811044898 (PMC3238852; doi:10.1107/S1600536811044898)
Supplement: Supplementary file 1 [file e-67-o3184-sup1.cif]

##############################################################################
#                                                                            #
# This CIF contains the data in a paper accepted for publication in          #
# Acta Crystallographica Section E. It conforms to the requirements of       #
# Notes for Authors for Acta Crystallographica Section E, and has been       #
# peer reviewed under the auspices of the IUCr Commission on Journals.       #
#                                                                            #
# Full details of the Crystallographic Information File format               #
# are given in the paper "The Crystallographic Information File (CIF):       #
# a New Standard Archive File for Crystallography" by S. R. Hall, F. H.      #
# Allen and I. D. Brown [Acta Cryst. (1991), A47, 655-685].                  #
#                                                                            #
# The current version of the core CIF dictionary is obtainable from          #
# ftp://ftp.iucr.org/pub/cif_core.dic.                                       #
#                                                                            #
# Software is freely available for graphical display of the structure(s)     #
# in this CIF. For information consult the CIF software page                 #
# http://www.iucr.org/resources/cif/software.                                #
#                                                                            #
# This file may be used for bona fide research purposes within the           #
# scientific community so long as proper attribution is given to the journal # 
# article from which it was obtained.                                        #
#                                                                            #
##############################################################################
data_global
_audit_creation_method     'form.cif (version 2.0)'
_journal_data_validation_number     ?
_journal_date_recd_electronic     2011-10-24
_journal_date_accepted     2011-10-26
_journal_name_full     'Acta Crystallographica, Section E'
_journal_year     2011
_journal_volume     67
_journal_issue     12
_journal_page_first     o3184
_journal_page_last     o3184
_journal_paper_category     QO
_journal_coeditor_code     SU2334
_publ_contact_author_name     'Dr. Liu, Zhao-Di'
_publ_contact_author_address
;
      Department of Chemistry
      Fuyang Normal College
      Fuyang Anhui 236041
      People's Republic of China
;
_publ_contact_author_email     'zhaodi_liu@163.com'
_publ_contact_author_fax     '0086-558-2595626'
_publ_contact_author_phone     '0086-558-2596599'
_publ_section_title
;
(<i>E</i>)-2-[(2-Chlorobenzylidene)amino]isoindoline-1,3-dione
;
loop_
    _publ_author_name
    _publ_author_address
    'Xu, Hua-Jie'
;     Department of Chemistry
      Fuyang Normal College
      Fuyang Anhui 236041
      People's Republic of China
;
    'Jiang, Xue-Yue '
;     Department of Chemistry
      Fuyang Normal College
      Fuyang Anhui 236041
      People's Republic of China
;
    'Sheng, Liang-Quan'
;     Department of Chemistry
      Fuyang Normal College
      Fuyang Anhui 236041
      People's Republic of China
;
    'Liu, Zhao-Di'
;     Department of Chemistry
      Fuyang Normal College
      Fuyang Anhui 236041
      People's Republic of China
;
data_I
_audit_creation_method     SHELXL-97
_chemical_name_systematic
;
(<i>E</i>)-2-[(2-Chlorobenzylidene)amino]isoindoline-1,3-dione
;
_chemical_name_common     ?
_chemical_formula_moiety     'C15 H9 Cl N2 O2'
_chemical_formula_sum     'C15 H9 Cl N2 O2'
_chemical_formula_iupac     'C15 H9 Cl N2 O2'
_chemical_formula_weight     284.69
_chemical_melting_point     ?
_symmetry_cell_setting     monoclinic
_symmetry_space_group_name_H-M     'P 21/c'
_symmetry_space_group_name_Hall     '-P 2ybc'
loop_
    _symmetry_equiv_pos_site_id
    _symmetry_equiv_pos_as_xyz
    1 x,y,z
    2 -x,1/2+y,1/2-z
    3 -x,-y,-z
    4 x,1/2-y,1/2+z
_cell_length_a     12.991(8)
_cell_length_b     4.808(3)
_cell_length_c     23.757(11)
_cell_angle_alpha     90.00
_cell_angle_beta     120.60(2)
_cell_angle_gamma     90.00
_cell_volume     1277.2(13)
_cell_formula_units_Z     4
_cell_measurement_reflns_used     2406
_cell_measurement_theta_min     3.14
_cell_measurement_theta_max     27.05
_cell_measurement_temperature     293(2)
_exptl_crystal_description     prism
_exptl_crystal_colour     yellow
_exptl_crystal_size_max     0.20
_exptl_crystal_size_mid     0.20
_exptl_crystal_size_min     0.10
_exptl_crystal_density_diffrn     1.481
_exptl_crystal_density_meas     ?
_exptl_crystal_density_method     'not measured'
_exptl_crystal_F_000     584
_exptl_absorpt_coefficient_mu     0.301
_exptl_absorpt_correction_type     multi-scan
_exptl_absorpt_process_details     '(SADABS; Sheldrick, 1996)'
_exptl_absorpt_correction_T_min     0.9423
_exptl_absorpt_correction_T_max     0.9705
_exptl_special_details     ?
_diffrn_ambient_temperature     293(2)
_diffrn_radiation_type     MoK\a
_diffrn_radiation_wavelength     0.71073
_diffrn_radiation_source     'fine-focus sealed tube'
_diffrn_radiation_monochromator     graphite
_diffrn_measurement_device_type     'Siemens SMART CCD area-detector'
_diffrn_measurement_method     '\f and \w scans'
_diffrn_detector_area_resol_mean     ?
_diffrn_reflns_number     6727
_diffrn_reflns_av_R_equivalents     0.0253
_diffrn_reflns_av_sigmaI/netI     0.0292
_diffrn_reflns_theta_min     1.89
_diffrn_reflns_theta_max     26.49
_diffrn_reflns_theta_full     26.49
_diffrn_measured_fraction_theta_max     0.994
_diffrn_measured_fraction_theta_full     0.994
_diffrn_reflns_limit_h_min     -16
_diffrn_reflns_limit_h_max     16
_diffrn_reflns_limit_k_min     -6
_diffrn_reflns_limit_k_max     5
_diffrn_reflns_limit_l_min     -29
_diffrn_reflns_limit_l_max     23
_diffrn_standards_number     ?
_diffrn_standards_interval_count     ?
_diffrn_standards_interval_time     ?
_diffrn_standards_decay_%     ?
_refine_special_details
;
Refinement of <i>F</i>^2^ against ALL reflections. The weighted <i>R</i>-factor
<i>wR</i> and goodness of fit <i>S</i> are based on <i>F</i>^2^, conventional
<i>R</i>-factors <i>R</i> are based on <i>F</i>, with <i>F</i> set to zero for
negative <i>F</i>^2^. The threshold expression of <i>F</i>^2^ >
\s(<i>F</i>^2^) is used only for calculating <i>R</i>-factors(gt) <i>etc</i>.
and is not relevant to the choice of reflections for refinement.
<i>R</i>-factors based on <i>F</i>^2^ are statistically about twice as large
as those based on <i>F</i>, and <i>R</i>- factors based on ALL data will be
even larger.
;
_reflns_number_total     2628
_reflns_number_gt     2017
_reflns_threshold_expression     I>2sigma(I)
_refine_ls_structure_factor_coef     Fsqd
_refine_ls_matrix_type     full
_refine_ls_R_factor_all     0.0502
_refine_ls_R_factor_gt     0.0356
_refine_ls_wR_factor_gt     0.0946
_refine_ls_wR_factor_ref     0.1042
_refine_ls_goodness_of_fit_ref     1.099
_refine_ls_restrained_S_all     1.099
_refine_ls_number_reflns     2628
_refine_ls_number_parameters     181
_refine_ls_number_restraints     0
_refine_ls_hydrogen_treatment     constr
_refine_ls_weighting_scheme     calc
_refine_ls_weighting_details
         'calc w=1/[\s^2^(Fo^2^)+(0.0444P)^2^+0.2726P] where P=(Fo^2^+2Fc^2^)/3'
_atom_sites_solution_hydrogens     geom
_atom_sites_solution_primary     direct
_atom_sites_solution_secondary     difmap
_refine_ls_shift/su_max     0.001
_refine_ls_shift/su_mean     0.000
_refine_diff_density_max     0.194
_refine_diff_density_min     -0.316
_refine_ls_extinction_method     none
_refine_ls_extinction_coef     ?
loop_
    _atom_type_symbol
    _atom_type_description
    _atom_type_scat_dispersion_real
    _atom_type_scat_dispersion_imag
    _atom_type_scat_source
    'C' 'C' 0.0033 0.0016
                         'International Tables Vol C Tables 4.2.6.8 and 6.1.1.4'
    'H' 'H' 0.0000 0.0000
                         'International Tables Vol C Tables 4.2.6.8 and 6.1.1.4'
    'Cl' 'Cl' 0.1484 0.1585
                         'International Tables Vol C Tables 4.2.6.8 and 6.1.1.4'
    'N' 'N' 0.0061 0.0033
                         'International Tables Vol C Tables 4.2.6.8 and 6.1.1.4'
    'O' 'O' 0.0106 0.0060
                         'International Tables Vol C Tables 4.2.6.8 and 6.1.1.4'
_computing_data_collection     'SMART (Siemens, 1996)'
_computing_cell_refinement     'SAINT (Siemens, 1996)'
_computing_data_reduction     'SAINT (Siemens, 1996)'
_computing_structure_solution     'SHELXS97 (Sheldrick, 2008)'
_computing_structure_refinement     'SHELXL97 (Sheldrick, 2008)'
_computing_molecular_graphics     'SHELXTL (Sheldrick, 2008)'
_computing_publication_material     'SHELXTL (Sheldrick, 2008)'
loop_
    _atom_site_type_symbol
    _atom_site_label
    _atom_site_fract_x
    _atom_site_fract_y
    _atom_site_fract_z
    _atom_site_U_iso_or_equiv
    _atom_site_thermal_displace_type
    _atom_site_calc_flag
    _atom_site_refinement_flags
    _atom_site_occupancy
    _atom_site_disorder_assembly
    _atom_site_disorder_group
    Cl Cl1 0.46943(4) 0.33401(14) 0.57225(3) 0.0719(2) Uani d . 1.000 . .
    O O1 0.37871(11) 0.9151(3) 0.67721(7) 0.0559(5) Uani d . 1.000 . .
    O O2 0.04114(11) 0.5317(3) 0.66062(6) 0.0516(4) Uani d . 1.000 . .
    N N1 0.18301(12) 0.4921(3) 0.60576(7) 0.0435(5) Uani d . 1.000 . .
    N N2 0.20315(12) 0.6854(3) 0.65344(7) 0.0400(5) Uani d . 1.000 . .
    C C1 0.23630(16) 0.2700(4) 0.53596(8) 0.0417(6) Uani d . 1.000 . .
    C C2 0.32867(16) 0.1841(4) 0.52658(8) 0.0465(6) Uani d . 1.000 . .
    C C3 0.3118(2) -0.0195(4) 0.48207(10) 0.0578(8) Uani d . 1.000 . .
    C C4 0.2015(2) -0.1385(4) 0.44524(10) 0.0598(8) Uani d . 1.000 . .
    C C5 0.1073(2) -0.0545(4) 0.45248(9) 0.0577(7) Uani d . 1.000 . .
    C C6 0.12498(17) 0.1482(4) 0.49709(9) 0.0494(6) Uani d . 1.000 . .
    C C7 0.25579(16) 0.4778(4) 0.58538(9) 0.0463(6) Uani d . 1.000 . .
    C C8 0.29761(14) 0.8758(4) 0.68703(8) 0.0400(5) Uani d . 1.000 . .
    C C9 0.27449(14) 1.0096(3) 0.73570(8) 0.0382(5) Uani d . 1.000 . .
    C C10 0.17280(14) 0.8941(3) 0.73080(8) 0.0371(5) Uani d . 1.000 . .
    C C11 0.12550(15) 0.6817(4) 0.67897(8) 0.0386(5) Uani d . 1.000 . .
    C C12 0.13187(16) 0.9757(4) 0.77164(8) 0.0427(5) Uani d . 1.000 . .
    C C13 0.19584(17) 1.1782(4) 0.81725(9) 0.0496(6) Uani d . 1.000 . .
    C C14 0.29695(17) 1.2934(4) 0.82189(9) 0.0536(6) Uani d . 1.000 . .
    C C15 0.33895(16) 1.2110(4) 0.78112(9) 0.0484(6) Uani d . 1.000 . .
    H H3 0.37510 -0.07610 0.47700 0.0690 Uiso c R 1.000 . .
    H H4 0.18990 -0.27670 0.41520 0.0720 Uiso c R 1.000 . .
    H H5 0.03230 -0.13510 0.42720 0.0690 Uiso c R 1.000 . .
    H H6 0.06100 0.20540 0.50140 0.0590 Uiso c R 1.000 . .
    H H7 0.32090 0.59790 0.60160 0.0560 Uiso c R 1.000 . .
    H H12 0.06370 0.89710 0.76850 0.0510 Uiso c R 1.000 . .
    H H13 0.17040 1.23800 0.84540 0.0600 Uiso c R 1.000 . .
    H H14 0.33820 1.43010 0.85310 0.0640 Uiso c R 1.000 . .
    H H15 0.40740 1.28860 0.78440 0.0580 Uiso c R 1.000 . .
loop_
    _atom_site_aniso_label
    _atom_site_aniso_U_11
    _atom_site_aniso_U_22
    _atom_site_aniso_U_33
    _atom_site_aniso_U_12
    _atom_site_aniso_U_13
    _atom_site_aniso_U_23
    Cl1 0.0515(3) 0.0882(5) 0.0847(4) 0.0060(3) 0.0411(3) -0.0103(3)
    O1 0.0474(7) 0.0648(9) 0.0705(9) -0.0068(6) 0.0410(7) -0.0087(7)
    O2 0.0510(7) 0.0584(8) 0.0576(8) -0.0154(6) 0.0365(6) -0.0163(6)
    N1 0.0482(8) 0.0460(9) 0.0451(8) 0.0008(7) 0.0301(7) -0.0061(7)
    N2 0.0422(8) 0.0420(8) 0.0454(8) -0.0015(6) 0.0293(7) -0.0056(6)
    C1 0.0516(10) 0.0414(10) 0.0415(9) 0.0053(8) 0.0305(8) 0.0038(8)
    C2 0.0521(10) 0.0507(11) 0.0462(10) 0.0107(9) 0.0319(9) 0.0065(9)
    C3 0.0763(14) 0.0585(13) 0.0582(12) 0.0177(11) 0.0485(11) 0.0051(10)
    C4 0.0942(16) 0.0474(12) 0.0489(11) 0.0047(11) 0.0445(12) -0.0038(9)
    C5 0.0731(13) 0.0559(13) 0.0479(11) -0.0055(11) 0.0335(10) -0.0033(9)
    C6 0.0555(11) 0.0506(11) 0.0502(10) 0.0009(9) 0.0329(9) -0.0018(9)
    C7 0.0483(10) 0.0479(11) 0.0527(10) -0.0014(8) 0.0329(9) -0.0061(9)
    C8 0.0377(8) 0.0412(10) 0.0448(9) 0.0044(7) 0.0236(8) 0.0034(8)
    C9 0.0358(8) 0.0381(9) 0.0418(9) 0.0037(7) 0.0205(7) 0.0018(7)
    C10 0.0379(8) 0.0367(9) 0.0389(8) 0.0025(7) 0.0211(7) 0.0001(7)
    C11 0.0394(9) 0.0411(10) 0.0423(9) 0.0029(8) 0.0258(7) 0.0007(8)
    C12 0.0464(9) 0.0444(10) 0.0459(9) -0.0001(8) 0.0297(8) -0.0024(8)
    C13 0.0588(11) 0.0515(11) 0.0453(10) 0.0024(9) 0.0314(9) -0.0060(9)
    C14 0.0556(11) 0.0521(12) 0.0464(10) -0.0036(9) 0.0212(9) -0.0126(9)
    C15 0.0396(9) 0.0494(11) 0.0542(11) -0.0034(8) 0.0224(8) -0.0031(9)
_geom_special_details
;
 Bond distances, angles etc. have been calculated using the
 rounded fractional coordinates. All su's are estimated
 from the variances of the (full) variance-covariance matrix.
 The cell esds are taken into account in the estimation of
 distances, angles and torsion angles
;
loop_
    _geom_bond_atom_site_label_1
    _geom_bond_atom_site_label_2
    _geom_bond_site_symmetry_1
    _geom_bond_site_symmetry_2
    _geom_bond_distance
    _geom_bond_publ_flag
    Cl1 C2 . . 1.738(2) no
    O1 C8 . . 1.204(3) no
    O2 C11 . . 1.194(3) no
    N1 N2 . . 1.383(2) no
    N1 C7 . . 1.265(3) no
    N2 C8 . . 1.409(3) no
    N2 C11 . . 1.417(3) no
    C1 C2 . . 1.390(3) no
    C1 C6 . . 1.388(3) no
    C1 C7 . . 1.462(3) no
    C2 C3 . . 1.374(3) no
    C3 C4 . . 1.367(4) no
    C4 C5 . . 1.380(4) no
    C5 C6 . . 1.370(3) no
    C8 C9 . . 1.481(3) no
    C9 C10 . . 1.382(3) no
    C9 C15 . . 1.372(3) no
    C10 C11 . . 1.472(3) no
    C10 C12 . . 1.380(3) no
    C12 C13 . . 1.377(3) no
    C13 C14 . . 1.377(3) no
    C14 C15 . . 1.390(3) no
    C3 H3 . . 0.9300 no
    C4 H4 . . 0.9300 no
    C5 H5 . . 0.9300 no
    C6 H6 . . 0.9300 no
    C7 H7 . . 0.9300 no
    C12 H12 . . 0.9300 no
    C13 H13 . . 0.9300 no
    C14 H14 . . 0.9300 no
    C15 H15 . . 0.9300 no
loop_
    _geom_angle_atom_site_label_1
    _geom_angle_atom_site_label_2
    _geom_angle_atom_site_label_3
    _geom_angle_site_symmetry_1
    _geom_angle_site_symmetry_2
    _geom_angle_site_symmetry_3
    _geom_angle
    _geom_angle_publ_flag
    N2 N1 C7 . . . 118.91(17) no
    N1 N2 C8 . . . 130.37(17) no
    N1 N2 C11 . . . 117.57(15) no
    C8 N2 C11 . . . 111.74(15) no
    C2 C1 C6 . . . 117.38(18) no
    C2 C1 C7 . . . 121.40(19) no
    C6 C1 C7 . . . 121.2(2) no
    Cl1 C2 C1 . . . 119.77(14) no
    Cl1 C2 C3 . . . 118.74(19) no
    C1 C2 C3 . . . 121.5(2) no
    C2 C3 C4 . . . 119.7(2) no
    C3 C4 C5 . . . 120.3(2) no
    C4 C5 C6 . . . 119.6(2) no
    C1 C6 C5 . . . 121.5(2) no
    N1 C7 C1 . . . 119.14(19) no
    O1 C8 N2 . . . 126.02(17) no
    O1 C8 C9 . . . 128.90(18) no
    N2 C8 C9 . . . 105.08(16) no
    C8 C9 C10 . . . 108.94(15) no
    C8 C9 C15 . . . 129.43(19) no
    C10 C9 C15 . . . 121.62(18) no
    C9 C10 C11 . . . 108.86(17) no
    C9 C10 C12 . . . 121.37(16) no
    C11 C10 C12 . . . 129.75(18) no
    O2 C11 N2 . . . 124.92(17) no
    O2 C11 C10 . . . 129.75(19) no
    N2 C11 C10 . . . 105.33(16) no
    C10 C12 C13 . . . 117.4(2) no
    C12 C13 C14 . . . 121.1(2) no
    C13 C14 C15 . . . 121.77(18) no
    C9 C15 C14 . . . 116.8(2) no
    C2 C3 H3 . . . 120.00 no
    C4 C3 H3 . . . 120.00 no
    C3 C4 H4 . . . 120.00 no
    C5 C4 H4 . . . 120.00 no
    C4 C5 H5 . . . 120.00 no
    C6 C5 H5 . . . 120.00 no
    C1 C6 H6 . . . 119.00 no
    C5 C6 H6 . . . 119.00 no
    N1 C7 H7 . . . 120.00 no
    C1 C7 H7 . . . 120.00 no
    C10 C12 H12 . . . 121.00 no
    C13 C12 H12 . . . 121.00 no
    C12 C13 H13 . . . 119.00 no
    C14 C13 H13 . . . 119.00 no
    C13 C14 H14 . . . 119.00 no
    C15 C14 H14 . . . 119.00 no
    C9 C15 H15 . . . 122.00 no
    C14 C15 H15 . . . 122.00 no
loop_
    _geom_torsion_atom_site_label_1
    _geom_torsion_atom_site_label_2
    _geom_torsion_atom_site_label_3
    _geom_torsion_atom_site_label_4
    _geom_torsion_site_symmetry_1
    _geom_torsion_site_symmetry_2
    _geom_torsion_site_symmetry_3
    _geom_torsion_site_symmetry_4
    _geom_torsion
    _geom_torsion_publ_flag
    C7 N1 N2 C8 . . . . -2.3(3) no
    C7 N1 N2 C11 . . . . -175.13(16) no
    N2 N1 C7 C1 . . . . 178.75(15) no
    N1 N2 C8 O1 . . . . 4.2(3) no
    N1 N2 C8 C9 . . . . -175.51(16) no
    C11 N2 C8 O1 . . . . 177.36(18) no
    C11 N2 C8 C9 . . . . -2.33(19) no
    N1 N2 C11 O2 . . . . -3.1(3) no
    N1 N2 C11 C10 . . . . 176.43(14) no
    C8 N2 C11 O2 . . . . -177.28(18) no
    C8 N2 C11 C10 . . . . 2.29(19) no
    C6 C1 C2 Cl1 . . . . 178.49(14) no
    C6 C1 C2 C3 . . . . -2.0(3) no
    C7 C1 C2 Cl1 . . . . -2.3(2) no
    C7 C1 C2 C3 . . . . 177.25(18) no
    C2 C1 C6 C5 . . . . 1.8(3) no
    C7 C1 C6 C5 . . . . -177.41(18) no
    C2 C1 C7 N1 . . . . -159.54(18) no
    C6 C1 C7 N1 . . . . 19.7(3) no
    Cl1 C2 C3 C4 . . . . -179.45(16) no
    C1 C2 C3 C4 . . . . 1.0(3) no
    C2 C3 C4 C5 . . . . 0.2(3) no
    C3 C4 C5 C6 . . . . -0.3(3) no
    C4 C5 C6 C1 . . . . -0.7(3) no
    O1 C8 C9 C10 . . . . -178.23(19) no
    O1 C8 C9 C15 . . . . 0.4(3) no
    N2 C8 C9 C10 . . . . 1.44(19) no
    N2 C8 C9 C15 . . . . -179.98(18) no
    C8 C9 C10 C11 . . . . -0.09(19) no
    C8 C9 C10 C12 . . . . 178.45(16) no
    C15 C9 C10 C11 . . . . -178.80(16) no
    C15 C9 C10 C12 . . . . -0.3(3) no
    C8 C9 C15 C14 . . . . -178.50(17) no
    C10 C9 C15 C14 . . . . -0.1(3) no
    C9 C10 C11 O2 . . . . 178.24(19) no
    C9 C10 C11 N2 . . . . -1.30(19) no
    C12 C10 C11 O2 . . . . -0.1(3) no
    C12 C10 C11 N2 . . . . -179.67(17) no
    C9 C10 C12 C13 . . . . 0.4(3) no
    C11 C10 C12 C13 . . . . 178.61(18) no
    C10 C12 C13 C14 . . . . -0.2(3) no
    C12 C13 C14 C15 . . . . -0.1(3) no
    C13 C14 C15 C9 . . . . 0.3(3) no
loop_
    _geom_hbond_atom_site_label_D
    _geom_hbond_atom_site_label_H
    _geom_hbond_atom_site_label_A
    _geom_hbond_site_symmetry_A
    _geom_hbond_distance_DH
    _geom_hbond_distance_HA
    _geom_hbond_distance_DA
    _geom_hbond_angle_DHA
    _geom_hbond_publ_flag
    C15 H15 O1 2_656 0.93 2.52 3.421(4) 163 yes
