# Supplementary material for: (E)-2-[(2-Chloro­benzyl­idene)amino]­isoindoline-1,3-dione
Source: Acta Crystallogr Sect E Struct Rep Online. 2011 Nov 5;67(Pt 12):o3184. doi: 10.1107/S1600536811044898 (PMC3238852; doi:10.1107/S1600536811044898)
Supplement: Supplementary file 2 [file e-67-o3184-Isup2.hkl]

# 
# h,k,l, Fc-squared, Fo-squared, sigma(Fo-squared) and status flag 
# 
data_I
_shelx_title ' LIU in                 P21/c' 
_shelx_refln_list_code          4 
_shelx_F_calc_maximum      188.01 
_exptl_crystal_F_000       583.90 
_reflns_d_resolution_high  0.7967 
 
loop_ 
 _symmetry_equiv_pos_as_xyz 
 'x, y, z' 
 '-x, y+1/2, -z+1/2' 
 '-x, -y, -z' 
 'x, -y-1/2, z-1/2' 
 
_cell_length_a    12.9910 
_cell_length_b     4.8080 
_cell_length_c    23.7570 
_cell_angle_alpha  90.000 
_cell_angle_beta  120.600 
_cell_angle_gamma  90.000 
 
_shelx_F_squared_multiplier     1.000 
 
loop_ 
 _refln_index_h 
 _refln_index_k 
 _refln_index_l 
 _refln_F_squared_calc 
 _refln_F_squared_meas 
 _refln_F_squared_sigma 
 _refln_observed_status 
   2   0   0    15050.46    13135.52    324.00 o 
   3   0   0     2283.02     2208.64     40.76 o 
   4   0   0       32.88       29.39      1.61 o 
   5   0   0      598.67      560.33     11.33 o 
   6   0   0     1581.03     1577.74     30.00 o 
   7   0   0       29.88       18.28      2.11 o 
   8   0   0       47.57       44.34      4.42 o 
   9   0   0        0.72       -0.27      0.92 o 
  10   0   0        4.52        8.60      2.87 o 
  11   0   0       13.51       24.73      4.66 o 
  12   0   0      286.19      295.68     14.34 o 
  13   0   0        7.79        9.32      4.66 o 
   1   1   0      360.52      379.74      7.47 o 
   2   1   0     3588.48     3555.06     41.01 o 
   3   1   0        0.09       -0.36      0.25 o 
   4   1   0       32.63       49.05      1.23 o 
   5   1   0      613.38      629.92      7.40 o 
   6   1   0     1035.73     1052.62     11.98 o 
   7   1   0      503.70      491.13      8.02 o 
   8   1   0      717.71      722.03     11.32 o 
   9   1   0      267.59      258.07      5.31 o 
  10   1   0       11.95        8.82      2.16 o 
  11   1   0       14.00       11.45      2.09 o 
  12   1   0       42.17       40.54      5.73 o 
  13   1   0       60.99       69.75      8.78 o 
   0   2   0       39.25       40.14      2.87 o 
   1   2   0     1298.66     1306.35     24.33 o 
   2   2   0        0.97        1.94      0.74 o 
   3   2   0      406.31      423.09      7.81 o 
   4   2   0       80.89       88.50      2.07 o 
   5   2   0        0.18        1.04      0.61 o 
   6   2   0      117.99      116.68      3.18 o 
   7   2   0      167.36      165.23      4.15 o 
   8   2   0       32.12       26.84      2.22 o 
   9   2   0      403.07      387.84      7.51 o 
  10   2   0        2.95        1.20      2.42 o 
  11   2   0       12.65        9.24      2.13 o 
  12   2   0        1.49        4.30      2.65 o 
  13   2   0       19.83       23.07      7.53 o 
   1   3   0     1399.56     1478.18     28.26 o 
   2   3   0       75.37       67.20      9.08 o 
   3   3   0       30.71       24.24      2.65 o 
   4   3   0       91.05       89.32      2.77 o 
   5   3   0       33.99       32.59      3.29 o 
   6   3   0       31.85       38.10      2.55 o 
   7   3   0       34.99       35.01      5.73 o 
   8   3   0        2.07        1.24      2.14 o 
   9   3   0        0.27       -2.33      1.98 o 
  10   3   0        1.28        2.80      1.86 o 
  11   3   0        2.86        3.93      2.10 o 
  12   3   0        1.07       -0.77      4.84 o 
   0   4   0       33.85       40.50      4.66 o 
   1   4   0       47.88       49.91      3.55 o 
   2   4   0      115.68       98.09     13.44 o 
   3   4   0      101.91      120.28      4.16 o 
   4   4   0       29.16       27.61      3.13 o 
   5   4   0        3.63        1.50      2.14 o 
   6   4   0       42.70       43.43     11.47 o 
   7   4   0        0.50        1.96      2.33 o 
   8   4   0        1.83        2.01      2.39 o 
   9   4   0        0.27        1.29      2.39 o 
  10   4   0       35.00       29.58      5.56 o 
   1   5   0       14.25        9.86      2.79 o 
   2   5   0        1.69        1.15      1.92 o 
   3   5   0      158.00      166.46      7.34 o 
   4   5   0        2.31        5.38      2.79 o 
   5   5   0        2.05       -0.15      2.58 o 
   6   5   0       15.20       21.29      3.62 o 
   7   5   0        6.34        6.05      2.84 o 
   0   6   0      108.88      104.30      8.60 o 
   1   6   0        1.88        1.43      3.58 o 
 -14   1   1       35.14       43.73      7.53 o 
 -13   1   1        3.71        4.71      2.44 o 
 -12   1   1        0.71        0.00      1.98 o 
 -11   1   1       29.27       34.29      3.21 o 
 -10   1   1       12.33       13.30      1.56 o 
  -9   1   1       16.56       19.57      1.99 o 
  -8   1   1      160.02      161.57      3.77 o 
  -7   1   1       97.23       74.41      1.90 o 
  -6   1   1      156.74      155.48      2.49 o 
  -5   1   1     2669.53     2868.64     30.77 o 
  -4   1   1     2141.21     2206.78     23.75 o 
  -3   1   1     1365.33     1306.32     15.69 o 
  -2   1   1     2634.42     2632.95     38.39 o 
  -1   1   1      736.75      708.57     13.18 o 
   0   1   1        0.08        0.24      0.36 o 
   1   1   1      404.48      478.06      7.35 o 
   2   1   1        9.65       10.51      1.05 o 
   3   1   1     2159.98     2172.87     28.67 o 
   4   1   1     2122.42     2193.42     23.59 o 
   5   1   1      171.24      153.05      2.30 o 
   6   1   1       58.50       83.81      1.77 o 
   7   1   1      432.91      435.81     11.79 o 
   8   1   1       69.60       75.74      2.70 o 
   9   1   1       66.24       67.98      2.68 o 
  10   1   1      211.75      209.98      6.04 o 
  11   1   1        8.85       11.63      2.11 o 
  12   1   1        2.03       -1.08      2.12 o 
  13   1   1       21.83       13.62      5.73 o 
 -13   2   1       25.39       26.19      5.56 o 
 -12   2   1        9.53        5.13      2.71 o 
 -11   2   1        1.58       -0.16      1.55 o 
 -10   2   1      252.88      254.27      6.90 o 
  -9   2   1      427.15      432.42      9.63 o 
  -8   2   1      170.47      177.95      5.43 o 
  -7   2   1        1.17        0.65      0.81 o 
  -6   2   1       57.70       55.74      2.17 o 
  -5   2   1     1125.36     1164.62     14.73 o 
  -4   2   1      566.67      552.57      8.30 o 
  -3   2   1        7.83       11.59      0.90 o 
  -2   2   1      488.85      446.93     14.69 o 
  -1   2   1     2400.48     2481.33     44.60 o 
   0   2   1      328.69      344.98     12.01 o 
   1   2   1      391.31      347.00     26.34 o 
   2   2   1       85.73      100.36      4.06 o 
   3   2   1       39.23       37.53      1.66 o 
   4   2   1      578.39      600.27      9.12 o 
   5   2   1       81.14       80.33      1.99 o 
   6   2   1        8.49        8.72      1.15 o 
   7   2   1      269.12      256.90      5.47 o 
   8   2   1       74.18       61.92      3.83 o 
   9   2   1       45.36       36.74      2.39 o 
  10   2   1      198.23      200.97      6.15 o 
  11   2   1       89.53       84.30      6.46 o 
  12   2   1        9.19       11.53      3.27 o 
 -12   3   1       29.25       25.98      3.36 o 
 -11   3   1      102.42       97.84      6.45 o 
 -10   3   1        1.27        0.13      2.06 o 
  -9   3   1      169.91      169.10      6.97 o 
  -8   3   1        3.06        1.90      2.14 o 
  -7   3   1      226.52      217.62      7.45 o 
  -6   3   1      347.40      358.76      7.87 o 
  -5   3   1       16.01       17.97      1.45 o 
  -4   3   1        1.29        2.22      0.87 o 
  -3   3   1      137.67      145.13      7.44 o 
  -2   3   1      434.68      452.93     11.29 o 
  -1   3   1      429.97      404.05      9.50 o 
   0   3   1        0.84        0.48      1.12 o 
   1   3   1      625.98      608.94     13.04 o 
   2   3   1      248.98      229.57     10.94 o 
   3   3   1      207.64      206.50      4.90 o 
   4   3   1      251.28      264.70      7.60 o 
   5   3   1      116.45      124.05      4.31 o 
   6   3   1      394.08      391.63      8.50 o 
   7   3   1       13.91       14.61      1.75 o 
   8   3   1       25.73       27.85      3.05 o 
   9   3   1        3.76        3.25      2.11 o 
  10   3   1        0.00       -0.53      1.75 o 
  11   3   1       14.40       15.92      2.74 o 
 -10   4   1        8.54       12.56      6.09 o 
  -9   4   1       71.51       68.13      5.34 o 
  -8   4   1        1.09       -0.66      2.40 o 
  -7   4   1        1.66       -1.19      5.91 o 
  -6   4   1       46.53       57.92      6.63 o 
  -5   4   1      437.69      469.83     15.05 o 
  -4   4   1      496.30      520.34     10.82 o 
  -3   4   1       51.49       52.98      2.70 o 
  -2   4   1      261.98      262.60      6.53 o 
  -1   4   1       33.53       36.50      3.16 o 
   0   4   1      164.95      172.16      5.95 o 
   1   4   1      218.23      224.38      6.97 o 
   2   4   1       86.38       90.07      3.68 o 
   3   4   1       81.13       84.48      7.17 o 
   4   4   1       19.22       16.64      2.26 o 
   5   4   1        4.99        5.75      3.40 o 
   6   4   1       11.91       12.72      2.91 o 
   7   4   1      122.91      132.39      6.53 o 
   8   4   1       10.75       15.32      3.18 o 
   9   4   1        2.42        3.84      2.58 o 
  10   4   1       16.18       16.14      3.10 o 
  -8   5   1       11.48        6.76      3.01 o 
  -7   5   1        2.86        3.15      2.39 o 
  -6   5   1        0.39        2.91      3.76 o 
  -5   5   1       29.27       26.09      6.09 o 
  -4   5   1        1.07       -3.94      3.40 o 
  -3   5   1       68.85       76.72      7.17 o 
  -2   5   1        0.22       -2.68      1.79 o 
  -1   5   1       85.63       87.19      4.94 o 
   0   5   1      105.55      107.64      5.32 o 
   1   5   1       14.71       14.09      2.37 o 
   2   5   1       35.90       35.99      4.18 o 
   3   5   1       95.42      100.03      6.07 o 
   4   5   1       38.60       37.36      4.29 o 
   5   5   1       23.02       27.00      4.03 o 
   6   5   1       11.38        8.68      3.01 o 
   7   5   1       23.15       26.35      4.03 o 
  -1   6   1        0.96       -4.84      3.23 o 
   0   6   1       24.19       29.03      5.73 o 
   1   6   1        0.30        3.23      4.30 o 
 -12   0   2        0.09       -0.99      1.63 o 
 -11   0   2      103.76      117.53      5.25 o 
 -10   0   2      451.21      447.06     11.22 o 
  -9   0   2     2430.99     2407.24     37.30 o 
  -8   0   2        3.11        1.36      0.74 o 
  -7   0   2       34.14       27.60      2.20 o 
  -6   0   2       12.06       12.56      0.95 o 
  -5   0   2      291.60      299.64      5.41 o 
  -4   0   2       30.66       23.64      1.97 o 
  -3   0   2      350.77      161.64      4.66 o 
  -1   0   2     1643.45     1685.93     41.57 o 
   2   0   2     1926.04     1894.75     28.03 o 
   3   0   2     2273.89     2272.67     42.03 o 
   4   0   2     3083.89     2964.21     54.74 o 
   5   0   2     2789.66     2790.98     51.84 o 
   6   0   2       79.89       92.10      6.25 o 
   7   0   2      956.87      875.46     63.05 o 
   8   0   2       82.04       78.29      6.81 o 
   9   0   2        0.20        0.29      1.38 o 
  10   0   2       66.12       71.32      6.45 o 
  11   0   2      133.93      130.82      8.96 o 
  12   0   2       49.72       56.27      7.17 o 
  13   0   2       13.93       15.77      5.02 o 
 -14   1   2       32.98       41.76      4.66 o 
 -13   1   2       18.92       22.65      5.56 o 
 -12   1   2      156.84      153.23      9.14 o 
 -11   1   2        6.25       11.37      2.50 o 
 -10   1   2      111.75      112.23      4.21 o 
  -9   1   2      190.54      191.41      4.31 o 
  -8   1   2      218.67      212.66      3.35 o 
  -7   1   2       63.91       59.61      1.51 o 
  -6   1   2      293.32      257.11      3.59 o 
  -5   1   2      880.21      900.10     10.24 o 
  -4   1   2     2499.89     2553.83     30.06 o 
  -3   1   2     3045.12     2991.58     43.63 o 
  -2   1   2     1769.47     1726.02     31.53 o 
  -1   1   2     4908.25     4842.67     90.68 o 
   0   1   2      768.06      721.46     11.21 o 
   1   1   2        6.36        2.60      0.42 o 
   2   1   2     4179.49     4119.10     53.53 o 
   3   1   2       24.88       34.45      2.12 o 
   4   1   2      149.71      168.23      3.16 o 
   5   1   2       16.41       19.85      1.28 o 
   6   1   2      413.54      426.56      7.05 o 
   7   1   2        6.25        8.28      1.09 o 
   8   1   2        0.18        0.57      0.97 o 
   9   1   2      282.46      285.76     12.87 o 
  10   1   2      134.40      142.22      7.76 o 
  11   1   2       59.02       72.10      5.08 o 
  12   1   2        4.53        8.21      2.20 o 
  13   1   2       33.67       22.22      5.73 o 
 -13   2   2        0.52        3.81      2.49 o 
 -12   2   2       93.74      111.91      6.63 o 
 -11   2   2       23.21       24.25      2.60 o 
 -10   2   2       13.25       14.80      2.11 o 
  -9   2   2        0.47       -1.74      1.30 o 
  -8   2   2       88.05       95.19      3.13 o 
  -7   2   2       13.27       17.10      1.40 o 
  -6   2   2      966.88      969.06     14.06 o 
  -5   2   2        1.26        0.43      0.51 o 
  -4   2   2        0.51        0.31      0.51 o 
  -3   2   2        6.21        9.61      1.58 o 
  -2   2   2      286.54      272.87      5.37 o 
  -1   2   2      409.31      410.86      8.87 o 
   0   2   2      219.10      245.57      5.81 o 
   1   2   2      504.38      520.88     14.17 o 
   2   2   2      169.29      142.75      3.16 o 
   3   2   2      405.21      391.24      6.37 o 
   4   2   2      489.57      550.87      7.60 o 
   5   2   2        1.98        3.89      1.04 o 
   6   2   2      155.11      166.74      4.08 o 
   7   2   2       55.34       58.42      2.63 o 
   8   2   2      523.56      510.01      9.11 o 
   9   2   2       71.40       80.13      3.27 o 
  10   2   2      136.53      117.66      3.89 o 
  11   2   2       10.75        4.71      2.58 o 
  12   2   2        1.53       -0.87      2.58 o 
 -12   3   2        1.57        2.83      2.06 o 
 -11   3   2        0.46        1.01      1.98 o 
 -10   3   2       50.41       41.37      5.02 o 
  -9   3   2        9.17       14.85      3.05 o 
  -8   3   2       82.53       77.88      4.74 o 
  -7   3   2       44.57       32.87      3.29 o 
  -6   3   2        0.20        3.63      1.97 o 
  -5   3   2       22.50       23.90      1.97 o 
  -4   3   2        0.26       -0.10      0.79 o 
  -3   3   2      461.27      445.67      8.83 o 
  -2   3   2       11.75       13.63      1.51 o 
  -1   3   2        4.57        4.93      2.15 o 
   0   3   2        0.44       -1.00      1.12 o 
   1   3   2      169.02      172.67      4.47 o 
   2   3   2      163.29      161.04      5.43 o 
   3   3   2       31.05       37.51      2.16 o 
   4   3   2        3.48        6.45      1.79 o 
   5   3   2      245.01      239.33      7.22 o 
   6   3   2        0.28       -0.21      1.45 o 
   7   3   2       56.38       62.91      3.10 o 
   8   3   2       21.74       20.06      2.83 o 
   9   3   2        8.59        6.18      2.16 o 
  10   3   2        1.82        0.44      3.02 o 
  11   3   2        0.49        0.78      1.80 o 
 -11   4   2       11.07       10.65      3.01 o 
 -10   4   2        4.86        4.59      2.50 o 
  -9   4   2        1.91        0.60      2.32 o 
  -8   4   2        7.54        4.24      2.40 o 
  -7   4   2       13.13       14.16      5.20 o 
  -6   4   2      119.29      127.35      6.17 o 
  -5   4   2      161.84      173.51      6.94 o 
  -4   4   2       16.54       16.26      4.19 o 
  -3   4   2       12.52       12.72      1.60 o 
  -2   4   2        8.17        6.28      1.51 o 
  -1   4   2        5.04        4.94      1.51 o 
   0   4   2        6.49        8.21      1.89 o 
   1   4   2       15.50       15.98      1.99 o 
   2   4   2      312.80      317.78      9.59 o 
   3   4   2       65.79       73.54      5.02 o 
   4   4   2       27.61       26.02      3.58 o 
   5   4   2        4.69        4.69      2.36 o 
   6   4   2       88.14       83.16      9.86 o 
   7   4   2        1.32       -1.31      2.24 o 
   8   4   2       24.16       24.50      3.70 o 
   9   4   2        2.85        1.65      2.51 o 
  -8   5   2        0.15       -0.56      2.50 o 
  -7   5   2       21.09       27.77      4.03 o 
  -6   5   2      169.94      178.05      7.91 o 
  -5   5   2        8.88        5.96      2.65 o 
  -4   5   2        9.06        4.85      2.65 o 
  -3   5   2        1.87        3.15      2.40 o 
  -2   5   2      112.42      130.04      5.70 o 
  -1   5   2       45.46       64.45      8.06 o 
   0   5   2        2.68        2.49      2.14 o 
   1   5   2        2.64        6.49      2.65 o 
   2   5   2       37.69       42.39      4.31 o 
   3   5   2       35.19       30.55      3.92 o 
   4   5   2       38.22       34.13      4.13 o 
   5   5   2        1.95        3.63      3.76 o 
   6   5   2       31.17       26.47      3.96 o 
   7   5   2        0.00        0.41      2.58 o 
  -1   6   2        0.07       -1.64      2.65 o 
   0   6   2        0.24        2.33      2.79 o 
 -14   1   3        8.04        8.06      2.84 o 
 -13   1   3      199.34      224.07     17.38 o 
 -12   1   3       27.20       27.27      3.44 o 
 -11   1   3      314.87      298.24      9.44 o 
 -10   1   3      208.51      187.85      6.27 o 
  -9   1   3       10.93       13.73      1.19 o 
  -8   1   3      136.07      141.28      3.05 o 
  -7   1   3      305.78      299.60      4.18 o 
  -6   1   3      889.31      939.27     11.73 o 
  -5   1   3      209.58      190.57      2.72 o 
  -4   1   3      293.85      318.72      5.56 o 
  -2   1   3     1103.27     1089.47     16.34 o 
  -1   1   3     2026.95     2060.43     36.62 o 
   0   1   3     4001.11     4019.52     59.33 o 
   1   1   3    31548.53    30299.76    625.07 o 
   2   1   3      825.28      856.79     14.09 o 
   3   1   3      553.09      562.75      9.84 o 
   4   1   3      494.64      503.33     13.00 o 
   5   1   3       32.15       31.68      1.86 o 
   6   1   3       39.41       40.63      1.52 o 
   7   1   3       44.37       40.65      2.43 o 
   8   1   3       43.75       44.44      2.31 o 
   9   1   3      247.94      236.70      6.52 o 
  10   1   3      142.35      146.35      5.14 o 
  11   1   3        9.46        4.84      1.92 o 
  12   1   3        1.79        1.48      2.58 o 
 -14   2   3        0.09       -1.18      2.58 o 
 -13   2   3        9.95        6.81      3.76 o 
 -12   2   3       11.03       10.73      2.04 o 
 -11   2   3        0.07        2.15      2.28 o 
 -10   2   3      177.49      179.15      5.63 o 
  -9   2   3        0.20       -1.83      1.26 o 
  -8   2   3      196.56      202.08      5.63 o 
  -7   2   3       81.48       77.27      2.21 o 
  -6   2   3       11.64        4.46      0.86 o 
  -5   2   3     1698.70     1784.94     23.97 o 
  -4   2   3     1106.14     1103.66     15.25 o 
  -3   2   3      108.76       76.14      5.85 o 
  -2   2   3       95.28       80.25      3.30 o 
  -1   2   3      924.65      886.67     14.07 o 
   0   2   3       29.10       40.80      1.58 o 
   1   2   3     1946.43     1940.33     29.74 o 
   2   2   3     2508.37     2511.95     39.81 o 
   3   2   3      217.13      200.93      4.86 o 
   4   2   3      181.18      149.40      4.16 o 
   5   2   3       23.18       27.53      2.60 o 
   6   2   3        7.19        6.61      1.40 o 
   7   2   3        8.19       12.40      1.53 o 
   8   2   3        7.87       13.27      2.59 o 
   9   2   3       45.71       47.39      2.86 o 
  10   2   3        6.03        7.54      2.00 o 
  11   2   3       16.70       19.90      3.70 o 
  12   2   3        1.40        1.37      2.65 o 
 -12   3   3       33.93       38.88      3.87 o 
 -11   3   3       29.57       24.10      3.36 o 
 -10   3   3       64.26       73.79      4.82 o 
  -9   3   3       51.03       40.46      3.78 o 
  -8   3   3      545.08      518.33     13.11 o 
  -7   3   3      692.53      693.87     16.20 o 
  -6   3   3        3.62        4.30      1.37 o 
  -5   3   3        0.18       -0.92      0.79 o 
  -4   3   3       26.38       26.42      1.70 o 
  -3   3   3      885.96      932.13     13.64 o 
  -2   3   3        4.97        6.84      1.16 o 
  -1   3   3      309.70      352.58      6.96 o 
   0   3   3        5.53        5.95      1.16 o 
   1   3   3       17.35       20.49      1.69 o 
   2   3   3      509.89      514.97      9.71 o 
   3   3   3       29.52       31.90      4.12 o 
   4   3   3      693.05      710.52     16.21 o 
   5   3   3      257.21      270.58      6.89 o 
   6   3   3       20.27       18.61      1.89 o 
   7   3   3       63.67       64.15      4.03 o 
   8   3   3       73.83       82.36      3.72 o 
   9   3   3      129.99      130.16      5.93 o 
  10   3   3        2.98       -0.04      2.12 o 
  11   3   3        9.58       12.08      6.45 o 
 -11   4   3        6.36        1.97      2.28 o 
 -10   4   3        2.18        2.71      2.50 o 
  -9   4   3       13.45        8.34      3.40 o 
  -8   4   3        8.79        8.21      4.30 o 
  -7   4   3       18.02       17.00      3.27 o 
  -6   4   3       10.95        9.69      2.65 o 
  -5   4   3       41.65       45.98      8.42 o 
  -4   4   3       54.70       54.53      5.56 o 
  -3   4   3       30.08       33.74      2.18 o 
  -2   4   3      128.89      133.94      4.27 o 
  -1   4   3       41.53       44.98      2.69 o 
   0   4   3      199.64      207.38      6.57 o 
   1   4   3        0.02       -0.68      1.30 o 
   2   4   3       67.91       67.92      4.80 o 
   3   4   3      137.33      156.66      9.86 o 
   4   4   3      133.27      129.80      6.08 o 
   5   4   3        9.50       13.82      4.12 o 
   6   4   3       13.63       11.68      3.16 o 
   7   4   3       23.41       19.83      3.94 o 
   8   4   3        2.23        3.81      5.73 o 
   9   4   3        5.15        3.51      2.50 o 
  -8   5   3        4.16        4.74      4.48 o 
  -7   5   3        4.95        1.86      2.75 o 
  -6   5   3       82.51       87.43      6.17 o 
  -5   5   3        5.33        3.29      2.65 o 
  -4   5   3       32.61       40.10      4.30 o 
  -3   5   3        6.42        6.98      2.40 o 
  -2   5   3        8.44        9.87      2.87 o 
  -1   5   3       17.18       21.89      3.04 o 
   0   5   3      185.52      196.10      6.17 o 
   1   5   3       66.30       67.66      5.30 o 
   2   5   3       16.28       19.23      3.52 o 
   3   5   3       16.95       17.00      7.17 o 
   4   5   3       42.87       41.02      5.02 o 
   5   5   3       37.92       45.88      5.44 o 
   6   5   3       13.12       12.82      3.27 o 
  -1   6   3       38.39       33.80      4.56 o 
 -13   0   4      194.67      190.31      9.32 o 
 -12   0   4        0.92       -1.36      1.61 o 
 -11   0   4      285.13      280.73      8.32 o 
 -10   0   4      285.78      260.90      5.77 o 
  -9   0   4     1102.53      999.79     16.60 o 
  -8   0   4      707.89      753.05     12.69 o 
  -7   0   4     3528.42     3695.77     70.20 o 
  -6   0   4     2131.78     1937.78    128.52 o 
  -5   0   4      313.12      363.94      7.81 o 
  -4   0   4     8389.31     7979.94    118.40 o 
  -3   0   4       54.61       66.40      2.87 o 
  -2   0   4    10360.32     9989.90    293.89 o 
  -1   0   4        6.99        3.23      0.36 o 
   0   0   4     1955.88     1906.83     35.09 o 
   1   0   4       55.44       51.82      1.63 o 
   2   0   4      100.80       79.20      2.24 o 
   3   0   4     1892.77     1924.02     35.82 o 
   4   0   4       18.12       25.65      1.26 o 
   5   0   4     2949.47     2976.25     45.24 o 
   6   0   4      774.95      723.02     13.38 o 
   7   0   4       52.37       41.96      3.04 o 
   8   0   4      874.91      889.43     19.49 o 
   9   0   4       29.69       28.67      4.66 o 
  10   0   4        5.06        6.81      3.23 o 
  11   0   4        2.97        0.00      3.58 o 
  12   0   4       82.97       93.54      8.60 o 
 -14   1   4        6.00       23.65      6.45 o 
 -13   1   4       45.20       55.46      4.82 o 
 -12   1   4      217.65      233.22      9.86 o 
 -11   1   4       25.69       23.11      3.00 o 
 -10   1   4      136.26      138.24      3.63 o 
  -9   1   4       67.43       62.04      2.41 o 
  -8   1   4        3.96        4.28      0.77 o 
  -7   1   4       37.48       34.67      1.88 o 
  -6   1   4      136.41      139.78      2.52 o 
  -5   1   4       19.54       23.66      1.14 o 
  -4   1   4        9.81        9.54      1.12 o 
  -3   1   4      922.78      905.36     18.76 o 
  -2   1   4     1279.34     1299.95     19.44 o 
  -1   1   4     5265.13     5255.33     91.87 o 
   0   1   4    35346.79    34073.83    728.75 o 
   1   1   4        0.20        1.87      0.36 o 
   2   1   4     1022.27     1090.53     17.75 o 
   3   1   4      646.05      631.14     10.94 o 
   4   1   4      676.95      687.20      9.99 o 
   5   1   4      193.77      188.54      3.56 o 
   6   1   4      603.97      607.67      9.68 o 
   7   1   4      115.64      108.75      3.25 o 
   8   1   4      115.78      104.36      3.95 o 
   9   1   4       39.57       37.91      2.98 o 
  10   1   4      164.55      158.36      5.41 o 
  11   1   4        0.26        0.18      1.76 o 
  12   1   4       41.88       42.43      4.74 o 
 -14   2   4        3.14       -0.29      2.39 o 
 -13   2   4        1.03        1.33      2.44 o 
 -12   2   4       12.80       11.80      2.63 o 
 -11   2   4        3.41        7.87      2.28 o 
 -10   2   4      172.16      172.85      5.46 o 
  -9   2   4       33.63       31.74      2.84 o 
  -8   2   4      134.66      150.18      5.60 o 
  -7   2   4        8.20        6.00      0.86 o 
  -6   2   4        1.41        0.78      0.51 o 
  -5   2   4     1257.39     1322.25     18.12 o 
  -4   2   4      577.23      631.15     10.82 o 
  -3   2   4      920.55      919.20     14.68 o 
  -2   2   4      884.04      903.14     14.61 o 
  -1   2   4     1012.66     1060.74     16.41 o 
   0   2   4        3.85        2.64      0.63 o 
   1   2   4      348.49      399.76      6.51 o 
   2   2   4     1036.02     1024.50     15.67 o 
   3   2   4        0.42       -0.72      1.09 o 
   4   2   4      266.30      271.02      6.24 o 
   5   2   4        4.37        3.02      1.04 o 
   6   2   4        6.94        9.25      1.45 o 
   7   2   4      519.24      528.11      9.40 o 
   8   2   4       19.34       22.77      2.03 o 
   9   2   4        0.19        2.78      2.48 o 
  10   2   4        7.68        3.37      1.92 o 
  11   2   4       15.08       13.88      3.52 o 
 -13   3   4       14.62       12.13      2.65 o 
 -12   3   4        5.33        5.39      2.50 o 
 -11   3   4        1.24        5.45      2.32 o 
 -10   3   4       28.44       28.89      3.52 o 
  -9   3   4      148.58      146.68      6.17 o 
  -8   3   4        2.51        1.67      1.89 o 
  -7   3   4        3.72        3.05      1.77 o 
  -6   3   4        1.16        0.09      1.13 o 
  -5   3   4       10.28       10.90      2.15 o 
  -4   3   4      138.21      131.31      3.34 o 
  -3   3   4        8.45       10.90      1.30 o 
  -2   3   4      211.55      204.54      4.83 o 
  -1   3   4      338.64      384.41      7.37 o 
   0   3   4      103.34       95.90      2.72 o 
   1   3   4      237.95      240.25      5.53 o 
   2   3   4        0.64        0.08      0.91 o 
   3   3   4       89.41       85.04      4.29 o 
   4   3   4        3.24        4.75      1.52 o 
   5   3   4       57.68       56.23      3.30 o 
   6   3   4        2.21        0.34      1.24 o 
   7   3   4        1.68       -0.77      1.50 o 
   8   3   4       20.03       21.73      2.32 o 
   9   3   4       24.42       27.11      3.23 o 
  10   3   4        6.51        2.93      2.00 o 
 -11   4   4        6.71        7.33      2.75 o 
 -10   4   4        3.09        1.11      2.32 o 
  -9   4   4        0.28        0.72      2.24 o 
  -8   4   4       71.49       73.83      5.15 o 
  -7   4   4       15.06       16.24      3.16 o 
  -6   4   4        1.15       -1.58      1.89 o 
  -5   4   4      223.24      221.76      6.91 o 
  -4   4   4        0.10        0.32      1.30 o 
  -3   4   4        0.43        0.36      1.24 o 
  -2   4   4        0.54        0.78      1.21 o 
  -1   4   4       80.97       77.47      7.17 o 
   0   4   4        0.87       -1.88      1.26 o 
   1   4   4      587.14      570.50     11.27 o 
   2   4   4        8.29        7.43      2.40 o 
   3   4   4      309.24      308.25      9.50 o 
   4   4   4       26.30       20.72      2.51 o 
   5   4   4        0.87        0.27      1.89 o 
   6   4   4       22.18       21.56      4.80 o 
   7   4   4       12.80       12.22      3.58 o 
   8   4   4        3.98        2.96      2.77 o 
   9   4   4       23.37       23.01      5.02 o 
  -8   5   4       10.40       11.95      3.16 o 
  -7   5   4        9.21        6.06      3.40 o 
  -6   5   4      108.20      114.68      6.43 o 
  -5   5   4       11.36       11.27      3.01 o 
  -4   5   4        0.75        0.64      3.94 o 
  -3   5   4       87.49       97.10      5.05 o 
  -2   5   4       15.42       16.00      2.79 o 
  -1   5   4       42.66       44.99      3.92 o 
   0   5   4       18.46       20.53      5.38 o 
   1   5   4        0.02        0.92      3.05 o 
   2   5   4       10.15        6.99      2.79 o 
   3   5   4       30.43       34.25      9.14 o 
   4   5   4        2.16       -1.08      3.58 o 
   5   5   4       22.19       17.83      3.78 o 
   6   5   4        0.25       -2.15      3.58 o 
 -15   1   5        0.33       -0.36      2.51 o 
 -14   1   5      134.66      144.80      8.96 o 
 -13   1   5        0.02       -1.01      1.98 o 
 -12   1   5       47.18       38.06      4.83 o 
 -11   1   5       11.40       16.46      2.59 o 
 -10   1   5      249.09      245.75      5.99 o 
  -9   1   5      223.15      214.96      3.89 o 
  -8   1   5      525.51      523.78      7.34 o 
  -7   1   5      409.15      498.33      6.84 o 
  -6   1   5      562.78      552.31      7.95 o 
  -5   1   5      282.49      283.84      6.57 o 
  -4   1   5      890.43      845.69     13.16 o 
  -3   1   5        0.12        0.72      0.41 o 
  -2   1   5       73.98       83.13      2.78 o 
  -1   1   5     1376.93     1263.28     16.99 o 
   0   1   5     6819.06     6884.80     88.98 o 
   1   1   5     1631.85     1657.24     22.05 o 
   2   1   5     3720.22     3813.83     58.73 o 
   3   1   5       75.15       74.50      4.04 o 
   4   1   5       26.52       27.65      1.71 o 
   5   1   5       21.85       26.70      1.84 o 
   6   1   5        0.17        1.69      0.87 o 
   7   1   5        7.12       10.46      1.37 o 
   8   1   5      275.50      270.66      7.25 o 
   9   1   5       43.41       42.93      4.29 o 
  10   1   5        0.05        1.49      1.67 o 
  11   1   5       84.64       87.40      5.76 o 
  12   1   5        7.99        9.28      3.40 o 
 -14   2   5      141.76      152.32     10.04 o 
 -13   2   5        2.25        2.87      1.72 o 
 -12   2   5       56.93       59.55      3.87 o 
 -11   2   5       45.84       43.08      3.62 o 
 -10   2   5        2.75        1.89      1.72 o 
  -9   2   5      305.14      287.69      8.06 o 
  -8   2   5      169.04      167.77      4.30 o 
  -7   2   5        1.53        0.97      1.04 o 
  -6   2   5      394.23      424.97      6.74 o 
  -5   2   5      412.31      461.47      8.31 o 
  -4   2   5      379.92      389.51      6.13 o 
  -3   2   5      917.07      949.91     15.10 o 
  -2   2   5     2107.45     2092.86     31.31 o 
  -1   2   5        1.79        7.56      2.46 o 
   0   2   5      270.57      271.19      5.36 o 
   1   2   5       64.83       71.11      2.09 o 
   2   2   5       11.26        7.53      0.93 o 
   3   2   5     2302.21     2291.57     36.72 o 
   4   2   5      357.02      367.61      9.66 o 
   5   2   5       20.98       16.36      1.88 o 
   6   2   5      478.63      444.06      9.34 o 
   7   2   5        4.16        6.34      1.45 o 
   8   2   5       39.09       50.33      2.87 o 
   9   2   5       81.86       76.16      4.16 o 
  10   2   5       43.45       46.73      3.72 o 
  11   2   5        0.66        1.96      2.41 o 
 -13   3   5       65.36       63.17      4.74 o 
 -12   3   5       14.56       16.04      2.84 o 
 -11   3   5      105.34      115.08     11.65 o 
 -10   3   5       82.73       87.55      6.27 o 
  -9   3   5      144.96      155.51      6.43 o 
  -8   3   5        0.42       -0.44      1.63 o 
  -7   3   5        5.54        1.80      1.21 o 
  -6   3   5       65.57       64.33      2.93 o 
  -5   3   5     1783.37     1801.93     35.08 o 
  -4   3   5      106.72      105.31      2.99 o 
  -3   3   5       40.88       37.70      2.20 o 
  -2   3   5      561.93      566.67     10.14 o 
  -1   3   5      117.23      113.76      3.23 o 
   0   3   5        2.86       -0.01      0.71 o 
   1   3   5       88.87       83.44      3.04 o 
   2   3   5      580.80      569.25     13.77 o 
   3   3   5       34.21       32.60      5.23 o 
   4   3   5       56.38       52.00      3.19 o 
   5   3   5       10.69        9.73      1.59 o 
   6   3   5        2.57        1.53      1.97 o 
   7   3   5       71.48       76.09      3.72 o 
   8   3   5        6.46        0.38      1.58 o 
   9   3   5       38.92       46.27      5.92 o 
  10   3   5       29.64       31.78      5.91 o 
 -11   4   5       91.78      114.02      6.17 o 
 -10   4   5       10.23        6.81      2.75 o 
  -9   4   5       26.58       23.35      3.41 o 
  -8   4   5        3.91        4.06      2.24 o 
  -7   4   5        3.34        4.06      2.40 o 
  -6   4   5      256.01      261.78      8.61 o 
  -5   4   5        1.68        2.94      1.71 o 
  -4   4   5        4.75        6.81      1.66 o 
  -3   4   5       34.43       45.29      3.26 o 
  -2   4   5       19.53       19.16      2.50 o 
  -1   4   5        0.01       -1.76      1.38 o 
   0   4   5       98.74      103.57      4.02 o 
   1   4   5       66.90       67.41      4.80 o 
   2   4   5       13.61       13.40      5.38 o 
   3   4   5      369.19      361.73     10.75 o 
   4   4   5        0.13       -1.00      2.12 o 
   5   4   5        5.10        3.21      2.12 o 
   6   4   5       11.24       11.85      2.30 o 
   7   4   5       15.94       19.26      5.91 o 
   8   4   5       10.60       10.78      3.10 o 
  -8   5   5        3.29        0.38      2.50 o 
  -7   5   5        0.00       -2.60      2.69 o 
  -6   5   5        2.04        0.36      2.53 o 
  -5   5   5       25.06       24.41      3.67 o 
  -4   5   5      164.01      168.77      6.71 o 
  -3   5   5        2.94        5.53      2.40 o 
  -2   5   5        3.96        3.94      2.14 o 
  -1   5   5       13.12       12.01      2.26 o 
   0   5   5        1.69        0.72      3.05 o 
   1   5   5      107.48      103.04      6.20 o 
   2   5   5        0.23        0.18      2.28 o 
   3   5   5        0.68       -0.59      1.92 o 
   4   5   5        0.72       -2.37      2.62 o 
   5   5   5        0.28       -0.61      2.50 o 
   6   5   5        0.01       -0.50      2.50 o 
 -14   0   6      227.99      235.83     10.75 o 
 -13   0   6        0.11       -1.08      1.79 o 
 -12   0   6      809.27      832.57     25.81 o 
 -11   0   6      745.22      739.56     13.22 o 
 -10   0   6       58.85       68.02      3.78 o 
  -9   0   6      686.81      626.55     43.41 o 
  -8   0   6       39.69       32.38      1.67 o 
  -7   0   6      170.05      221.08      4.51 o 
  -6   0   6      850.78      799.74     13.01 o 
  -5   0   6     2095.13     2133.28     38.75 o 
  -4   0   6     3332.92     3272.82     58.52 o 
  -3   0   6     6860.16     6846.02    121.09 o 
  -2   0   6     8271.12     7551.22    187.45 o 
  -1   0   6      360.52      326.92     21.68 o 
   0   0   6      776.19      774.35     14.89 o 
   1   0   6     3936.50     3827.70     70.29 o 
   2   0   6      232.52      254.26      5.66 o 
   3   0   6     3401.21     3545.75     65.61 o 
   4   0   6     1045.04     1105.40     21.53 o 
   5   0   6       54.60       62.84      2.34 o 
   6   0   6      129.59      144.26      5.07 o 
   7   0   6        1.70        2.22      1.38 o 
   8   0   6       33.79       43.73      5.02 o 
   9   0   6       23.31       23.30      4.30 o 
  10   0   6      249.12      227.59     11.83 o 
  11   0   6      108.73      117.92      9.68 o 
  12   0   6       12.54        2.51      4.30 o 
 -15   1   6       16.21       10.04      3.58 o 
 -14   1   6       47.30       63.08      6.45 o 
 -13   1   6       24.98       22.24      3.25 o 
 -12   1   6       67.26       70.26      7.51 o 
 -11   1   6      193.60      196.79      6.16 o 
 -10   1   6      285.49      263.18      8.73 o 
  -9   1   6     1151.53     1175.98     14.86 o 
  -8   1   6      325.21      326.54      4.78 o 
  -7   1   6       32.28       56.37      3.07 o 
  -6   1   6      504.52      526.82      8.81 o 
  -5   1   6     1054.46     1107.41     16.95 o 
  -4   1   6      177.09      192.61      3.71 o 
  -3   1   6       21.43       25.93      1.55 o 
  -2   1   6      896.85      951.59     14.48 o 
  -1   1   6       52.00       43.63      1.09 o 
   0   1   6      304.45      313.22      4.77 o 
   1   1   6        5.36        7.83      0.83 o 
   2   1   6      793.43      764.57     12.93 o 
   3   1   6     1140.26     1141.87     18.77 o 
   4   1   6      907.95      936.91     13.42 o 
   5   1   6      143.77      134.92      3.85 o 
   6   1   6        3.95        4.40      1.15 o 
   7   1   6      149.72      141.18      4.63 o 
   8   1   6      123.10      123.88      4.52 o 
   9   1   6       21.31       37.22      3.96 o 
  10   1   6        5.49        6.13      2.02 o 
  11   1   6       46.75       41.71      4.56 o 
 -14   2   6       38.97       41.22      5.73 o 
 -13   2   6       38.61       35.29      3.36 o 
 -12   2   6        3.38        0.82      1.72 o 
 -11   2   6       14.18       11.36      2.32 o 
 -10   2   6      247.09      249.60      7.55 o 
  -9   2   6       52.59       54.74      3.52 o 
  -8   2   6        2.29        3.93      1.35 o 
  -7   2   6      220.38      215.42      4.93 o 
  -6   2   6      403.09      420.83      9.99 o 
  -5   2   6        0.34        0.42      0.86 o 
  -4   2   6       14.34       13.22      0.94 o 
  -3   2   6      376.40      416.10      7.38 o 
  -2   2   6     1486.78     1581.87     23.93 o 
  -1   2   6     1653.64     1713.58     22.89 o 
   0   2   6      581.50      647.72      9.76 o 
   1   2   6       88.84       98.96      2.43 o 
   2   2   6     4059.52     4117.50     54.26 o 
   3   2   6      714.51      758.96     13.76 o 
   4   2   6        2.72        1.95      1.04 o 
   5   2   6        3.73        1.23      1.16 o 
   6   2   6        1.83        2.07      1.37 o 
   7   2   6      106.49      103.46      3.62 o 
   8   2   6       30.36       34.22      5.19 o 
   9   2   6       21.06       19.45      2.66 o 
  10   2   6        0.59        2.09      1.88 o 
  11   2   6        1.88        1.29      1.92 o 
 -13   3   6       22.50       24.97      3.18 o 
 -12   3   6       18.32       14.73      2.75 o 
 -11   3   6       13.34       13.47      2.75 o 
 -10   3   6        8.08       11.13      2.65 o 
  -9   3   6       38.56       36.27      3.41 o 
  -8   3   6       71.00       65.20      3.96 o 
  -7   3   6        0.22        1.52      1.16 o 
  -6   3   6       54.56       52.71      3.67 o 
  -5   3   6        7.48        4.23      1.54 o 
  -4   3   6       75.14       74.73      2.88 o 
  -3   3   6        2.21        2.87      1.03 o 
  -2   3   6       88.41       95.50      3.02 o 
  -1   3   6      132.30      129.09      4.45 o 
   0   3   6        4.60        4.53      1.21 o 
   1   3   6        5.94        6.24      1.26 o 
   2   3   6      568.89      576.62     13.70 o 
   3   3   6       31.24       28.57      2.56 o 
   4   3   6      217.37      223.59      6.29 o 
   5   3   6      185.17      168.21      5.50 o 
   6   3   6        1.06        0.34      1.63 o 
   7   3   6        4.31        2.00      1.54 o 
   8   3   6        8.69        4.93      1.77 o 
   9   3   6        6.06        9.18      2.03 o 
  10   3   6        2.75        3.79      3.58 o 
 -11   4   6       26.02       27.86      6.99 o 
 -10   4   6        0.28        1.83      2.87 o 
  -9   4   6        5.60        7.59      3.23 o 
  -8   4   6      102.81       94.93      5.41 o 
  -7   4   6      320.90      343.46     10.24 o 
  -6   4   6      173.96      170.57      6.57 o 
  -5   4   6      137.05      132.85      4.39 o 
  -4   4   6       16.89       18.94      2.07 o 
  -3   4   6       62.27       61.52      3.09 o 
  -2   4   6      181.39      205.27      6.57 o 
  -1   4   6       58.58       60.03      5.20 o 
   0   4   6       30.53       25.29      2.41 o 
   1   4   6       14.85       13.43      2.65 o 
   2   4   6       90.27       94.56      5.41 o 
   3   4   6       23.74       22.01      3.16 o 
   4   4   6       23.17       27.27      5.20 o 
   5   4   6       16.99       19.56      3.05 o 
   6   4   6        0.03        1.48      2.51 o 
   7   4   6        1.06        4.56      6.27 o 
   8   4   6       10.70        8.75      3.01 o 
  -9   5   6        0.07       -1.29      2.51 o 
  -8   5   6       57.56       75.18      6.63 o 
  -7   5   6       11.88       16.16      4.30 o 
  -6   5   6        2.93        8.88      2.91 o 
  -5   5   6       23.59       22.58      4.66 o 
  -4   5   6        1.31       -0.63      1.98 o 
  -3   5   6        1.05       -0.17      1.89 o 
  -2   5   6        1.46        3.42      3.23 o 
  -1   5   6       59.42       59.42      8.06 o 
   0   5   6       12.55       13.19      3.04 o 
   1   5   6        3.64        2.66      2.65 o 
   2   5   6        5.32        6.63      2.79 o 
   3   5   6        2.41        0.11      2.40 o 
   4   5   6       11.25       17.14      3.27 o 
   5   5   6        3.22        3.99      2.58 o 
 -15   1   7       19.36       18.28      4.30 o 
 -14   1   7        3.52       -0.36      2.51 o 
 -13   1   7      106.87      106.77      4.24 o 
 -12   1   7        0.29       -0.49      1.05 o 
 -11   1   7       13.15       13.22      1.51 o 
 -10   1   7      516.36      516.68      7.52 o 
  -9   1   7       39.06       46.70      1.96 o 
  -8   1   7      183.24      167.09      4.18 o 
  -7   1   7       13.08       19.88      1.05 o 
  -6   1   7     1087.39     1146.00     17.78 o 
  -5   1   7     2687.81     2711.74     39.92 o 
  -4   1   7     1331.31     1451.29     21.79 o 
  -3   1   7      829.36      768.65     12.00 o 
  -2   1   7     1225.13     1272.59     16.95 o 
  -1   1   7     2117.75     2173.69     28.73 o 
   0   1   7      274.69      237.96      3.93 o 
   1   1   7      624.59      593.49     10.25 o 
   2   1   7     1186.25     1262.03     20.51 o 
   3   1   7        1.50        0.97      0.74 o 
   4   1   7       75.68       66.72      2.67 o 
   5   1   7       64.28       71.86      2.93 o 
   6   1   7       45.71       55.09      2.77 o 
   7   1   7        0.06       -1.74      1.16 o 
   8   1   7      102.15      103.62      4.32 o 
   9   1   7       90.86       94.62      4.25 o 
  10   1   7        0.12        1.70      2.40 o 
  11   1   7        2.49       -0.36      3.23 o 
 -14   2   7        4.98        1.46      1.89 o 
 -13   2   7      231.80      244.76      7.81 o 
 -12   2   7       38.78       50.27      5.56 o 
 -11   2   7      203.23      192.21      6.63 o 
 -10   2   7       44.08       32.56      2.91 o 
  -9   2   7        0.32        0.25      1.38 o 
  -8   2   7      125.09      113.46      3.47 o 
  -7   2   7     1230.17     1224.16     24.31 o 
  -6   2   7      483.64      493.26      8.88 o 
  -5   2   7        0.84        1.18      0.74 o 
  -4   2   7      382.12      368.02      6.82 o 
  -3   2   7     2269.35     2297.44     34.34 o 
  -2   2   7      261.61      300.42      5.51 o 
  -1   2   7       81.42       68.46      1.68 o 
   0   2   7      375.37      440.24      7.23 o 
   1   2   7     3538.69     3514.73     46.59 o 
   2   2   7        9.87       10.57      1.45 o 
   3   2   7      321.81      333.18      7.30 o 
   4   2   7      229.86      223.57      5.75 o 
   5   2   7      122.63      122.18      4.16 o 
   6   2   7        1.34       -0.45      1.30 o 
   7   2   7       96.69       84.32      6.00 o 
   8   2   7      107.40      115.99      4.85 o 
   9   2   7       68.71       70.81      5.29 o 
  10   2   7       10.11       13.19      2.51 o 
 -13   3   7        0.01        1.43      2.15 o 
 -12   3   7       43.09       44.11      3.87 o 
 -11   3   7       21.81       22.64      3.16 o 
 -10   3   7       50.74       46.69      4.48 o 
  -9   3   7        0.40        1.65      1.89 o 
  -8   3   7       48.41       51.40      2.79 o 
  -7   3   7       12.54        7.53      1.42 o 
  -6   3   7        2.47        1.39      1.09 o 
  -5   3   7      229.16      238.15      6.47 o 
  -4   3   7      809.15      808.31     13.79 o 
  -3   3   7       33.66       36.66      2.39 o 
  -2   3   7      260.48      248.88      5.36 o 
  -1   3   7      238.75      238.64      5.61 o 
   0   3   7      101.07      101.92      3.32 o 
   1   3   7      102.18      115.27      6.45 o 
   2   3   7     1115.57     1081.11     19.53 o 
   3   3   7       16.25       19.03      2.20 o 
   4   3   7      131.31      124.49      4.66 o 
   5   3   7      208.35      219.33      7.35 o 
   6   3   7       24.77       24.08      3.14 o 
   7   3   7       14.66       16.49      2.09 o 
   8   3   7        0.01       -0.39      1.71 o 
   9   3   7        3.68        3.39      2.04 o 
 -11   4   7       21.69       23.89      3.41 o 
 -10   4   7       12.19        9.51      2.75 o 
  -9   4   7        0.93        1.99      3.94 o 
  -8   4   7      124.92      128.68      7.71 o 
  -7   4   7      219.09      232.60     13.08 o 
  -6   4   7      124.82      131.83      4.92 o 
  -5   4   7       65.77       80.64      3.58 o 
  -4   4   7        0.83        0.03      1.21 o 
  -3   4   7       19.46       18.04      2.40 o 
  -2   4   7        7.13        8.39      1.98 o 
  -1   4   7      212.04      200.60      5.72 o 
   0   4   7        4.45        4.64      3.76 o 
   1   4   7       24.38       20.29      3.16 o 
   2   4   7       14.10       11.21      2.87 o 
   3   4   7        1.97        0.04      2.24 o 
   4   4   7       87.20       82.24      5.30 o 
   5   4   7        5.33        4.14      2.24 o 
   6   4   7        0.04       -1.97      2.33 o 
   7   4   7        0.27       -0.30      1.73 o 
   8   4   7       30.09       32.69      4.07 o 
  -9   5   7        0.00        4.16      2.50 o 
  -8   5   7       16.72        8.79      2.91 o 
  -7   5   7       58.04       61.19      6.99 o 
  -6   5   7      130.51      132.97      6.32 o 
  -5   5   7       28.56       31.39      3.94 o 
  -4   5   7      143.16      150.80      6.34 o 
  -3   5   7        1.16        1.61      2.03 o 
  -2   5   7        5.05        1.08      1.92 o 
  -1   5   7       48.46       47.17      4.74 o 
   0   5   7       54.91       35.60      4.13 o 
   1   5   7        4.72        3.76      2.53 o 
   2   5   7       22.19       20.36      3.55 o 
   3   5   7        0.08       -2.69      2.77 o 
   4   5   7       24.52       20.82      3.41 o 
   5   5   7        0.37        3.94      3.58 o 
 -15   0   8        3.43        3.94      2.87 o 
 -14   0   8       18.00       25.09      4.30 o 
 -13   0   8      655.78      680.61     22.22 o 
 -12   0   8      275.98      268.09     11.11 o 
 -11   0   8      125.26      129.90      4.64 o 
 -10   0   8      991.09     1001.83     16.90 o 
  -9   0   8       82.75       72.65      2.58 o 
  -8   0   8      175.30      198.83      5.30 o 
  -7   0   8       55.74       64.72      2.50 o 
  -6   0   8     3769.96     4111.35     73.84 o 
  -5   0   8       44.86       50.89      2.14 o 
  -4   0   8        2.10        3.77      0.76 o 
  -3   0   8     2427.02     2291.75     42.43 o 
  -2   0   8      667.16      661.26     17.56 o 
  -1   0   8     1553.02     1516.05     38.35 o 
   0   0   8     4929.76     4799.99     88.09 o 
   1   0   8     1364.56     1349.71     25.72 o 
   2   0   8      162.25      137.33      3.78 o 
   3   0   8       73.60       76.48      2.75 o 
   4   0   8      992.11      995.08     19.75 o 
   5   0   8      195.52      215.76      8.96 o 
   6   0   8      370.83      405.11     21.86 o 
   7   0   8       83.33       79.57      6.09 o 
   8   0   8       11.46        7.53      2.87 o 
   9   0   8       31.88       24.73      4.66 o 
  10   0   8      291.08      269.16     13.62 o 
  11   0   8        1.25        1.79      3.58 o 
 -15   1   8        1.69        1.79      2.51 o 
 -14   1   8        3.00        1.43      2.51 o 
 -13   1   8       61.02       60.66      3.11 o 
 -12   1   8      218.88      211.78      8.44 o 
 -11   1   8       15.69       15.07      1.45 o 
 -10   1   8      851.37      787.90     11.58 o 
  -9   1   8      227.36      207.12      4.88 o 
  -8   1   8      400.43      423.47      7.77 o 
  -7   1   8     1078.18     1058.73     16.74 o 
  -6   1   8       67.83       49.97      1.78 o 
  -5   1   8     1120.14     1126.16     17.37 o 
  -4   1   8     2137.29     2113.89     31.30 o 
  -3   1   8      489.17      464.22      7.65 o 
  -2   1   8     2098.41     2116.01     24.98 o 
  -1   1   8      101.62      118.97      2.35 o 
   0   1   8       80.46       75.68      1.81 o 
   1   1   8        4.78        4.06      0.57 o 
   2   1   8       23.31       26.88      1.08 o 
   3   1   8      717.26      746.81     15.10 o 
   4   1   8       43.90       47.86      2.34 o 
   5   1   8      298.43      302.76      6.72 o 
   6   1   8       18.87       15.26      2.51 o 
   7   1   8      278.90      274.69     12.96 o 
   8   1   8       28.72       26.41      4.25 o 
   9   1   8        5.18        2.87      2.87 o 
  10   1   8        5.61        7.35      2.79 o 
  11   1   8        3.79        5.58      2.58 o 
 -14   2   8        4.00       -0.26      1.72 o 
 -13   2   8       50.42       40.73      3.62 o 
 -12   2   8      196.93      204.68      7.04 o 
 -11   2   8      208.94      209.91      6.94 o 
 -10   2   8        0.03        1.11      1.46 o 
  -9   2   8      175.99      182.86      4.65 o 
  -8   2   8        1.51        1.08      1.01 o 
  -7   2   8      300.10      324.26      6.54 o 
  -6   2   8      114.95      120.19      3.38 o 
  -5   2   8        1.81        0.36      0.62 o 
  -4   2   8      264.74      268.04      5.31 o 
  -3   2   8      500.22      561.16      9.51 o 
  -2   2   8      110.72      117.76      2.37 o 
  -1   2   8     2611.90     2833.58     33.58 o 
   0   2   8      862.84      905.16     13.15 o 
   1   2   8      804.46      887.15     12.87 o 
   2   2   8      270.65      266.87      6.26 o 
   3   2   8     1300.71     1297.54     22.02 o 
   4   2   8       38.02       37.74      2.60 o 
   5   2   8       94.64       95.74      3.82 o 
   6   2   8       66.40       72.87      3.57 o 
   7   2   8       10.97        5.60      2.52 o 
   8   2   8       65.09       66.27      4.13 o 
   9   2   8       21.85       20.47      3.14 o 
  10   2   8        3.49        7.70      2.34 o 
 -13   3   8       31.63       36.77      3.67 o 
 -12   3   8        5.00        3.96      2.33 o 
 -11   3   8        4.27        9.24      2.40 o 
 -10   3   8       97.52       96.77      5.38 o 
  -9   3   8        2.27        2.69      1.77 o 
  -8   3   8      107.62      103.77      3.71 o 
  -7   3   8      121.69      118.22      3.85 o 
  -6   3   8        1.81        4.18      1.24 o 
  -5   3   8        7.56        7.05      1.58 o 
  -4   3   8       44.41       52.06      2.55 o 
  -3   3   8      236.26      242.09      5.36 o 
  -2   3   8       36.27       36.13      1.79 o 
  -1   3   8      141.87      130.91      5.98 o 
   0   3   8       54.82       61.07      3.85 o 
   1   3   8      208.76      219.38      8.29 o 
   2   3   8       38.48       39.65      2.98 o 
   3   3   8      142.21      153.67      5.25 o 
   4   3   8        2.39        3.06      1.67 o 
   5   3   8        1.31        1.79      1.59 o 
   6   3   8        3.67        0.11      1.66 o 
   7   3   8        1.65        0.78      2.02 o 
   8   3   8       20.45       24.57      2.95 o 
   9   3   8       17.55       16.05      2.85 o 
 -12   4   8       66.00       61.39      4.90 o 
 -11   4   8        1.00       -0.23      2.14 o 
 -10   4   8      106.58      100.98      5.56 o 
  -9   4   8        7.03        8.36      2.65 o 
  -8   4   8       51.91       53.13      4.29 o 
  -7   4   8        5.91        3.38      1.63 o 
  -6   4   8       92.94       94.31      3.79 o 
  -5   4   8        9.48       10.92      1.78 o 
  -4   4   8        1.22        1.31      1.26 o 
  -3   4   8       31.08       28.87      2.91 o 
  -2   4   8        3.98        6.83      1.60 o 
  -1   4   8       65.10       68.95      3.43 o 
   0   4   8      133.93      136.91      6.28 o 
   1   4   8       46.83       46.89      4.29 o 
   2   4   8       83.82       76.34      5.44 o 
   3   4   8       29.65       29.19      3.67 o 
   4   4   8       37.72       32.45      3.52 o 
   5   4   8        0.01       -1.28      1.82 o 
   6   4   8        1.18       -0.09      1.73 o 
   7   4   8        1.32        0.43      1.68 o 
  -9   5   8        5.07        0.11      2.14 o 
  -8   5   8       11.77        7.35      3.76 o 
  -7   5   8       45.52       59.91      6.45 o 
  -6   5   8       14.24        3.23      3.94 o 
  -5   5   8       17.52       21.54      3.94 o 
  -4   5   8       18.27       23.49      3.23 o 
  -3   5   8       40.58       38.62      3.32 o 
  -2   5   8        4.46        4.48      2.50 o 
  -1   5   8        2.47        4.23      3.05 o 
   0   5   8        0.04       -2.60      2.40 o 
   1   5   8       23.73       25.78      3.80 o 
   2   5   8        6.71        7.78      2.91 o 
   3   5   8        0.86        3.23      2.53 o 
   4   5   8        3.97        2.60      2.50 o 
 -15   1   9       12.09       16.13      3.94 o 
 -14   1   9      139.37      134.04      5.51 o 
 -13   1   9       25.15       22.75      2.11 o 
 -12   1   9        2.41        2.06      1.30 o 
 -11   1   9      148.64      149.05      3.55 o 
 -10   1   9      490.19      456.30     12.19 o 
  -9   1   9      206.48      193.94      4.44 o 
  -8   1   9      160.48      160.34      3.85 o 
  -7   1   9       49.87       61.56      2.13 o 
  -6   1   9      623.43      652.92     10.75 o 
  -5   1   9       28.45       35.43      1.53 o 
  -4   1   9      439.53      465.65      7.86 o 
  -3   1   9       41.74       47.42      1.46 o 
  -2   1   9      960.20     1005.23     13.87 o 
  -1   1   9       41.07       50.06      1.73 o 
   0   1   9       12.15       16.42      1.09 o 
   1   1   9        1.67        2.73      0.51 o 
   2   1   9       58.57       43.24      2.74 o 
   3   1   9       49.17       52.36      2.88 o 
   4   1   9      681.87      690.17     17.77 o 
   5   1   9      116.35      119.36      4.31 o 
   6   1   9       96.86       95.50      4.54 o 
   7   1   9        2.53        2.83      1.52 o 
   8   1   9        6.65        7.88      1.99 o 
   9   1   9       62.16       57.13      4.74 o 
  10   1   9        0.98       -0.44      3.58 o 
 -15   2   9        6.01       10.69      2.40 o 
 -14   2   9        8.94        7.38      2.14 o 
 -13   2   9      102.21       99.52      4.90 o 
 -12   2   9        4.87        7.11      4.30 o 
 -11   2   9      108.66      109.12      4.80 o 
 -10   2   9      164.74      174.46      4.65 o 
  -9   2   9      146.37      143.41      9.68 o 
  -8   2   9      112.78      112.55      3.51 o 
  -7   2   9       22.00       29.41      3.38 o 
  -6   2   9      311.02      300.83      6.07 o 
  -5   2   9      624.73      659.54     11.17 o 
  -4   2   9      721.18      682.38     11.31 o 
  -3   2   9       14.41       12.10      1.09 o 
  -2   2   9      107.98      107.59      2.27 o 
  -1   2   9     1498.38     1401.96     17.28 o 
   0   2   9      944.26      924.11     13.41 o 
   1   2   9      205.62      209.62      5.48 o 
   2   2   9        0.02        1.31      1.09 o 
   3   2   9      294.42      266.07      6.53 o 
   4   2   9       30.29       37.83      2.67 o 
   5   2   9       27.59       28.35      2.47 o 
   6   2   9       12.27        8.59      1.62 o 
   7   2   9        9.98       14.71      2.41 o 
   8   2   9       43.93       46.25      3.68 o 
   9   2   9        3.20        2.94      1.92 o 
  10   2   9        0.81        0.50      1.90 o 
 -13   3   9       31.59       34.46     10.75 o 
 -12   3   9      217.14      204.41      7.45 o 
 -11   3   9       51.43       52.86      6.81 o 
 -10   3   9       12.73       10.25      2.53 o 
  -9   3   9      308.59      299.72      6.94 o 
  -8   3   9        8.82        6.05      2.44 o 
  -7   3   9      317.65      306.89      6.75 o 
  -6   3   9      105.66      102.00      3.44 o 
  -5   3   9        1.46        1.00      0.99 o 
  -4   3   9       36.74       38.98      2.26 o 
  -3   3   9      392.62      404.15      8.25 o 
  -2   3   9       61.13       60.48      2.73 o 
  -1   3   9       10.98        8.98      1.33 o 
   0   3   9      262.23      274.79      9.23 o 
   1   3   9      169.28      154.26      5.14 o 
   2   3   9      107.69      114.75      5.00 o 
   3   3   9     1840.64     1749.73     33.28 o 
   4   3   9      147.89      145.85      8.36 o 
   5   3   9       20.53       16.62      2.48 o 
   6   3   9      110.52      106.69      6.02 o 
   7   3   9       46.92       50.10      5.54 o 
   8   3   9       54.62       54.78      4.26 o 
 -12   4   9        0.29        1.08      2.14 o 
 -11   4   9       10.31        8.83      2.58 o 
 -10   4   9       17.32       20.94      3.16 o 
  -9   4   9        1.83        3.12      2.14 o 
  -8   4   9      102.86       94.88      5.05 o 
  -7   4   9      168.08      180.45      5.30 o 
  -6   4   9       30.42       35.04      2.62 o 
  -5   4   9      168.31      181.42      5.39 o 
  -4   4   9      119.02      117.43      5.05 o 
  -3   4   9        0.80        0.39      2.69 o 
  -2   4   9        3.06        0.22      1.55 o 
  -1   4   9       17.70       13.84      2.84 o 
   0   4   9        0.03       -0.38      4.48 o 
   1   4   9      139.22      132.65     10.93 o 
   2   4   9       19.13       17.11      3.16 o 
   3   4   9       16.02       14.36      4.48 o 
   4   4   9        5.95        7.82      2.65 o 
   5   4   9       21.14       28.24      3.28 o 
   6   4   9       37.89       34.50      4.96 o 
   7   4   9        7.68       12.08      2.95 o 
  -9   5   9       23.83       18.49      3.27 o 
  -8   5   9       24.92       27.57      3.67 o 
  -7   5   9       14.85       10.35      2.65 o 
  -6   5   9      244.20      250.97     12.72 o 
  -5   5   9        1.01       -0.62      1.89 o 
  -4   5   9       94.64       91.72      5.91 o 
  -3   5   9       15.55       10.33      2.26 o 
  -2   5   9       17.92       15.46      3.25 o 
  -1   5   9       12.63        9.11      2.92 o 
   0   5   9        6.29        2.37      2.65 o 
   1   5   9       15.93       10.50      3.01 o 
   2   5   9       17.02       19.26      6.81 o 
   3   5   9        0.46       -0.42      2.14 o 
   4   5   9        1.73       -0.44      2.14 o 
 -16   0  10       30.54       33.69      5.02 o 
 -15   0  10        2.95        3.94      2.87 o 
 -14   0  10       49.45       49.10      5.38 o 
 -13   0  10       30.37       25.68      2.50 o 
 -12   0  10      652.95      622.21     13.88 o 
 -11   0  10      603.81      571.45     12.75 o 
 -10   0  10       88.79       80.87      3.62 o 
  -9   0  10     3020.04     3023.47     55.46 o 
  -8   0  10      504.74      467.65     10.24 o 
  -7   0  10      555.10      642.87     13.15 o 
  -6   0  10     2672.11     2731.48     49.78 o 
  -5   0  10     1017.14      968.88     23.48 o 
  -4   0  10     1773.28     1864.62     34.98 o 
  -3   0  10     4020.60     4125.03     75.89 o 
  -2   0  10      138.03       79.57      3.58 o 
  -1   0  10      842.26      821.81     16.17 o 
   0   0  10      193.07      206.34      5.15 o 
   1   0  10       26.27       39.63      1.98 o 
   2   0  10      576.39      558.02     11.84 o 
   3   0  10     2171.77     2228.96     42.25 o 
   4   0  10       56.00       58.06      4.66 o 
   5   0  10        7.80        5.02      2.15 o 
   6   0  10       62.57       73.11      5.73 o 
   7   0  10       32.20       37.27      5.02 o 
   8   0  10       55.80       56.27      6.45 o 
   9   0  10      149.57      164.87     10.04 o 
  10   0  10        8.57        3.23      3.58 o 
 -15   1  10       46.44       39.78      5.38 o 
 -14   1  10      237.94      245.25      6.30 o 
 -13   1  10        1.51        4.66      1.55 o 
 -12   1  10      194.02      179.66     11.04 o 
 -11   1  10      415.21      395.10      7.83 o 
 -10   1  10      136.65      141.58      3.82 o 
  -9   1  10       84.56       85.73      5.26 o 
  -8   1  10       67.02       69.82      2.39 o 
  -7   1  10        2.18        0.48      0.62 o 
  -6   1  10     1127.16     1173.44     18.27 o 
  -5   1  10      177.07      157.46      5.10 o 
  -4   1  10        7.14        1.25      0.54 o 
  -3   1  10      859.85      850.11     10.67 o 
  -2   1  10     5880.67     5982.06     77.79 o 
  -1   1  10       12.93       10.39      0.99 o 
   0   1  10      223.29      264.90      4.44 o 
   1   1  10     1164.55     1212.47     16.75 o 
   2   1  10      184.34      193.62      5.09 o 
   3   1  10      288.21      278.35      6.19 o 
   4   1  10      186.54      197.25      5.08 o 
   5   1  10       16.94       16.29      2.87 o 
   6   1  10        0.82        0.06      2.87 o 
   7   1  10       48.05       55.42      3.48 o 
   8   1  10        0.91        2.85      2.69 o 
   9   1  10        4.36        7.69      2.75 o 
  10   1  10       34.96       28.44      4.03 o 
 -15   2  10       21.98       30.93      3.27 o 
 -14   2  10       60.36       59.76      5.56 o 
 -13   2  10       50.47       50.27      4.48 o 
 -12   2  10      132.96      124.33      5.41 o 
 -11   2  10       37.10       40.14      3.27 o 
 -10   2  10       79.52       82.47      5.02 o 
  -9   2  10       32.07       37.59      2.80 o 
  -8   2  10      326.28      327.21      6.81 o 
  -7   2  10        0.15        0.00      0.83 o 
  -6   2  10       94.81       89.74      2.82 o 
  -5   2  10      490.73      495.76      8.83 o 
  -4   2  10      100.59       84.24      2.55 o 
  -3   2  10       34.08       35.44      1.35 o 
  -2   2  10      558.52      533.85      8.40 o 
  -1   2  10      806.07      804.33     11.95 o 
   0   2  10        0.02        0.00      0.77 o 
   1   2  10       57.39       55.32      2.81 o 
   2   2  10      225.14      224.47      5.69 o 
   3   2  10      194.03      182.19      5.22 o 
   4   2  10      253.69      257.66      6.53 o 
   5   2  10       85.20       84.33      3.82 o 
   6   2  10       48.74       50.54      4.37 o 
   7   2  10       43.71       44.51      4.30 o 
   8   2  10        0.01        1.43      1.92 o 
   9   2  10        0.02       -0.72      2.70 o 
 -14   3  10        0.34       -1.08      1.72 o 
 -13   3  10        1.98        1.12      1.89 o 
 -12   3  10      100.87      105.41      5.41 o 
 -11   3  10       13.77       15.31      3.94 o 
 -10   3  10       11.32        8.54      2.87 o 
  -9   3  10       64.98       54.59      3.80 o 
  -8   3  10        1.73        1.37      1.16 o 
  -7   3  10       39.43       35.90      3.03 o 
  -6   3  10       11.71       13.08      1.66 o 
  -5   3  10       17.99       15.27      1.63 o 
  -4   3  10       90.55       91.14      3.19 o 
  -3   3  10      108.32      106.94      2.99 o 
  -2   3  10       44.15       44.44      2.57 o 
  -1   3  10      124.11      123.36      3.85 o 
   0   3  10        3.06        4.42      1.66 o 
   1   3  10        0.40       -1.31      1.26 o 
   2   3  10      282.15      267.84      7.15 o 
   3   3  10      122.16      128.41      9.06 o 
   4   3  10       47.97       53.75      3.69 o 
   5   3  10        0.29       -1.18      2.22 o 
   6   3  10        2.60        1.20      1.88 o 
   7   3  10        4.43        7.59      2.02 o 
   8   3  10        1.24        2.04      2.00 o 
 -12   4  10        8.99       10.63      2.58 o 
 -11   4  10      143.98      150.68     11.11 o 
 -10   4  10       27.85       25.65      3.27 o 
  -9   4  10        1.01        1.71      4.48 o 
  -8   4  10       77.42       82.08      3.71 o 
  -7   4  10      106.13      107.48      7.28 o 
  -6   4  10        6.86        3.90      1.51 o 
  -5   4  10      284.24      279.16      6.54 o 
  -4   4  10        0.99        0.50      1.79 o 
  -3   4  10      127.69      131.11      7.11 o 
  -2   4  10       79.07       79.63      4.75 o 
  -1   4  10        3.20        1.43      2.28 o 
   0   4  10        0.68        0.63      2.14 o 
   1   4  10        4.59        4.97      2.65 o 
   2   4  10       24.09       22.99      3.55 o 
   3   4  10        7.26       10.69      2.75 o 
   4   4  10        0.05        0.71      2.03 o 
   5   4  10        0.70        2.08      2.09 o 
   6   4  10       39.90       52.20      4.14 o 
  -9   5  10       14.80       12.69      4.12 o 
  -8   5  10        0.50       -0.11      2.14 o 
  -7   5  10        0.89       -0.72      3.23 o 
  -6   5  10        9.36       10.44      2.50 o 
  -5   5  10        6.04        5.30      2.40 o 
  -4   5  10        8.03        2.32      1.99 o 
  -3   5  10       59.88       54.81     12.01 o 
  -2   5  10       23.40       24.38      3.70 o 
  -1   5  10        2.01        0.75      2.50 o 
   0   5  10       17.38       18.19      3.52 o 
   1   5  10        8.90       10.72      3.27 o 
   2   5  10        2.11       -0.72      2.24 o 
   3   5  10        0.39        1.81      2.40 o 
 -15   1  11        0.02       -1.11      1.46 o 
 -14   1  11        2.96        2.43      1.63 o 
 -13   1  11      168.16      152.83      5.66 o 
 -12   1  11      378.04      374.56      7.67 o 
 -11   1  11       58.89       69.42      4.45 o 
 -10   1  11       48.48       49.79      3.80 o 
  -9   1  11      530.88      507.14      9.15 o 
  -8   1  11        6.51        7.30      2.14 o 
  -7   1  11      472.58      472.16      8.33 o 
  -6   1  11       54.25       71.45      2.82 o 
  -5   1  11      698.51      652.62     10.82 o 
  -4   1  11      506.73      542.91      7.20 o 
  -3   1  11     2007.99     2091.88     27.94 o 
  -2   1  11      368.93      424.39      6.57 o 
  -1   1  11      291.60      303.55      5.73 o 
   0   1  11      164.88      197.81      4.47 o 
   1   1  11       62.67       63.60      1.88 o 
   2   1  11       55.49       61.30      2.88 o 
   3   1  11       36.55       43.26      2.68 o 
   4   1  11      159.12      165.22      4.67 o 
   5   1  11      194.57      194.11      7.53 o 
   6   1  11        1.61        1.79      1.72 o 
   7   1  11       12.50       11.55      2.11 o 
   8   1  11       36.21       36.43      3.87 o 
   9   1  11        0.78        0.52      2.24 o 
 -15   2  11       42.01       38.62      3.78 o 
 -14   2  11       18.13       25.03      3.10 o 
 -13   2  11       51.98       51.94      3.87 o 
 -12   2  11        9.30        8.77      2.33 o 
 -11   2  11      181.12      180.63      6.32 o 
 -10   2  11      443.22      433.72      8.60 o 
  -9   2  11        0.26       -0.47      0.95 o 
  -8   2  11       23.01       22.72      1.84 o 
  -7   2  11        2.98        1.43      0.83 o 
  -6   2  11      560.12      561.87      9.93 o 
  -5   2  11       75.41       60.65      2.26 o 
  -4   2  11       16.63       22.07      2.27 o 
  -3   2  11       19.65       22.06      1.12 o 
  -2   2  11      114.12      126.57      2.61 o 
  -1   2  11     1035.35     1050.97     15.16 o 
   0   2  11       49.70       50.92      1.98 o 
   1   2  11      375.50      363.70      9.40 o 
   2   2  11      837.82      858.07     15.63 o 
   3   2  11        6.60        2.93      2.10 o 
   4   2  11        0.94        0.52      1.42 o 
   5   2  11      199.75      183.04      5.62 o 
   6   2  11        0.51        0.04      2.06 o 
   7   2  11        6.91        8.77      2.58 o 
   8   2  11        0.00        0.00      1.86 o 
   9   2  11        2.79       -1.27      1.84 o 
 -14   3  11       17.81       15.97      2.65 o 
 -13   3  11        1.15       -0.27      2.51 o 
 -12   3  11        0.70       -2.41      1.72 o 
 -11   3  11      250.40      261.97      8.46 o 
 -10   3  11       64.23       64.08      4.03 o 
  -9   3  11      117.67      115.93      4.00 o 
  -8   3  11      269.69      276.77      6.48 o 
  -7   3  11      766.62      771.13     13.59 o 
  -6   3  11      589.61      585.21     10.76 o 
  -5   3  11      150.94      164.69      4.32 o 
  -4   3  11        9.43        7.11      1.67 o 
  -3   3  11      149.53      145.66      4.40 o 
  -2   3  11      395.66      375.85      7.92 o 
  -1   3  11      396.44      403.25      7.27 o 
   0   3  11       41.17       48.10      3.27 o 
   1   3  11      355.42      352.65     14.27 o 
   2   3  11        5.22        6.60      1.99 o 
   3   3  11      234.38      199.73      6.24 o 
   4   3  11      155.05      155.51      5.58 o 
   5   3  11        8.36        7.76      2.13 o 
   6   3  11        0.62        1.42      1.97 o 
   7   3  11       26.10       23.64      3.78 o 
 -12   4  11        9.27        7.94      2.40 o 
 -11   4  11        2.39        2.59      2.24 o 
 -10   4  11      120.19      129.20     11.47 o 
  -9   4  11       36.12       38.77      3.80 o 
  -8   4  11       72.21       66.03      3.58 o 
  -7   4  11       95.66       94.83      3.92 o 
  -6   4  11      133.25      131.95      4.47 o 
  -5   4  11       11.55       15.24      3.05 o 
  -4   4  11       32.53       20.88      2.37 o 
  -3   4  11       11.30        8.25      1.77 o 
  -2   4  11      149.03      154.70      6.88 o 
  -1   4  11      132.13      121.46      6.28 o 
   0   4  11       21.13       13.29      3.04 o 
   1   4  11        3.35        2.26      2.14 o 
   2   4  11       16.01       19.20      4.48 o 
   3   4  11       12.08       13.08      2.66 o 
   4   4  11       46.54       53.94      4.16 o 
   5   4  11       29.63       34.62      3.51 o 
   6   4  11        0.37        3.29      2.02 o 
  -8   5  11       42.60       34.41      5.02 o 
  -7   5  11        1.50        1.29      2.14 o 
  -6   5  11       32.17       26.18      4.30 o 
  -5   5  11        2.32        1.71      2.14 o 
  -4   5  11        4.53        4.43      2.02 o 
  -3   5  11        3.98        1.06      2.32 o 
  -2   5  11        4.39        2.58      2.39 o 
  -1   5  11        4.82        5.26      3.01 o 
   0   5  11        4.77        8.93      3.40 o 
   1   5  11        0.03        1.81      2.65 o 
   2   5  11        0.12       -2.15      2.51 o 
 -16   0  12        1.03       -1.08      2.15 o 
 -15   0  12        2.20        2.87      2.51 o 
 -14   0  12       16.58       31.28      2.84 o 
 -13   0  12       22.03       22.51      3.40 o 
 -12   0  12      592.87      608.69     13.77 o 
 -11   0  12       54.60       57.32      5.20 o 
 -10   0  12      360.96      339.88      8.57 o 
  -9   0  12      511.47      504.20     11.37 o 
  -8   0  12      136.71      125.89      4.29 o 
  -7   0  12      791.60      706.41     19.71 o 
  -6   0  12      242.85      220.40      5.56 o 
  -5   0  12     3628.39     3646.91     67.57 o 
  -4   0  12     1451.36     1448.95     27.68 o 
  -3   0  12       27.09       41.24      1.89 o 
  -2   0  12      445.54      451.47      9.59 o 
  -1   0  12       86.79       88.17      3.01 o 
   0   0  12     2035.92     2044.22     38.87 o 
   1   0  12      124.03      118.87      3.87 o 
   2   0  12       58.09       60.16      2.84 o 
   3   0  12      158.23      185.65      8.60 o 
   4   0  12        2.83        2.15      2.15 o 
   5   0  12      164.80      147.66      7.88 o 
   6   0  12        1.14        1.43      2.51 o 
   7   0  12      173.96      169.53      9.68 o 
   8   0  12        6.13        5.02      3.23 o 
   9   0  12       31.35       37.63      6.09 o 
 -15   1  12       25.60       29.19      6.27 o 
 -14   1  12       18.37       21.86      2.75 o 
 -13   1  12       93.71       97.23      3.95 o 
 -12   1  12      642.73      620.04     11.36 o 
 -11   1  12      347.08      365.93      7.49 o 
 -10   1  12       59.16       65.12      2.65 o 
  -9   1  12        0.91       -0.06      0.94 o 
  -8   1  12       15.88       19.67      1.51 o 
  -7   1  12      647.17      665.85     11.22 o 
  -6   1  12     1356.96     1414.74     21.86 o 
  -5   1  12       50.68       62.11      2.22 o 
  -4   1  12       13.23        9.30      1.09 o 
  -3   1  12       56.73       39.01      1.71 o 
  -2   1  12      443.85      472.96      7.29 o 
  -1   1  12      254.65      282.64      4.79 o 
   0   1  12      268.72      249.54      5.37 o 
   1   1  12        6.09        2.87      1.52 o 
   2   1  12       34.93       35.09      2.20 o 
   3   1  12      203.49      202.68      5.20 o 
   4   1  12       38.49       36.74      3.23 o 
   5   1  12      187.89      186.41      6.71 o 
   6   1  12       52.76       62.14      4.39 o 
   7   1  12        5.92        3.31      2.24 o 
   8   1  12        2.93        2.34      2.87 o 
   9   1  12        2.45        1.67      2.69 o 
 -15   2  12       31.44       35.60      5.91 o 
 -14   2  12        2.80        1.19      1.89 o 
 -13   2  12       55.11       43.64      3.52 o 
 -12   2  12      108.63      104.86      4.90 o 
 -11   2  12       41.88       43.75      4.40 o 
 -10   2  12      641.62      612.80     11.30 o 
  -9   2  12      125.28      120.77      3.71 o 
  -8   2  12        0.84        2.19      1.09 o 
  -7   2  12       12.34        9.28      1.43 o 
  -6   2  12       34.39       36.25      2.80 o 
  -5   2  12       58.86       58.52      2.23 o 
  -4   2  12      394.80      389.02      6.56 o 
  -3   2  12     1116.03     1105.39     14.07 o 
  -2   2  12       29.55       35.34      1.70 o 
  -1   2  12       14.67       14.89      1.60 o 
   0   2  12       46.32       47.07      4.11 o 
   1   2  12        3.51        7.22      1.73 o 
   2   2  12      360.44      353.77      7.99 o 
   3   2  12      121.18      116.61      4.42 o 
   4   2  12      371.37      348.10      9.40 o 
   5   2  12       24.49       21.93      2.59 o 
   6   2  12       16.62       15.38      3.01 o 
   7   2  12       16.09       20.19      3.44 o 
   8   2  12        8.63        7.83      2.34 o 
 -14   3  12        1.84        2.57      2.69 o 
 -13   3  12       12.96        9.57      2.51 o 
 -12   3  12        8.58        4.43      2.15 o 
 -11   3  12       55.52       50.59      3.92 o 
 -10   3  12      103.44      105.09      8.60 o 
  -9   3  12       47.02       41.82      2.67 o 
  -8   3  12        4.12        3.70      1.45 o 
  -7   3  12      263.01      264.79      8.72 o 
  -6   3  12       54.84       55.89      2.72 o 
  -5   3  12        9.21        8.97      1.30 o 
  -4   3  12       24.01       22.74      1.56 o 
  -3   3  12        5.97        9.17      4.10 o 
  -2   3  12       17.27       17.79      2.67 o 
  -1   3  12        0.26        0.26      1.42 o 
   0   3  12       52.09       53.80      3.43 o 
   1   3  12      131.31      125.85      4.88 o 
   2   3  12       50.08       55.20      3.61 o 
   3   3  12       36.70       35.41      3.19 o 
   4   3  12        1.48        2.07      1.76 o 
   5   3  12        3.45        6.88      2.20 o 
   6   3  12        0.01       -0.19      1.90 o 
   7   3  12        0.74        2.08      3.05 o 
 -12   4  12        0.85       -1.79      1.72 o 
 -11   4  12        8.09        0.43      1.98 o 
 -10   4  12       16.99       24.13      4.84 o 
  -9   4  12        1.92        1.43      1.55 o 
  -8   4  12      100.12       97.97      3.86 o 
  -7   4  12       50.88       57.17      3.31 o 
  -6   4  12        0.97        5.91      2.03 o 
  -5   4  12       32.63       25.58      2.84 o 
  -4   4  12       71.95       74.36      3.66 o 
  -3   4  12      155.13      144.66      5.25 o 
  -2   4  12       80.96       68.78      5.51 o 
  -1   4  12        0.53       -0.02      2.40 o 
   0   4  12        0.62        0.19      2.14 o 
   1   4  12        2.08        1.99      4.66 o 
   2   4  12       86.61       71.11      8.91 o 
   3   4  12        0.00       -1.28      1.76 o 
   4   4  12      140.35      114.98      5.33 o 
   5   4  12        5.81        4.58      2.37 o 
  -8   5  12       15.36       19.00      4.30 o 
  -7   5  12        5.42        3.76      2.28 o 
  -6   5  12       22.84       27.38      3.41 o 
  -5   5  12        0.99        2.40      2.14 o 
  -4   5  12        3.81        7.65      2.71 o 
  -3   5  12        0.02       -0.02      3.05 o 
  -2   5  12        0.28       -0.45      2.40 o 
  -1   5  12        0.00        2.18      2.75 o 
   0   5  12       32.23       39.24      5.91 o 
   1   5  12        2.86        4.48      2.79 o 
   2   5  12        0.89        1.79      2.53 o 
 -16   1  13       18.08       17.20      4.30 o 
 -15   1  13        1.19       -1.25      1.52 o 
 -14   1  13       45.11       46.97      3.78 o 
 -13   1  13       62.12       59.54      2.88 o 
 -12   1  13      148.23      144.90      4.31 o 
 -11   1  13      468.02      441.38      8.66 o 
 -10   1  13       46.20       46.68      2.47 o 
  -9   1  13       23.24       22.83      2.81 o 
  -8   1  13      471.37      473.26      8.68 o 
  -7   1  13       15.96       16.17      1.37 o 
  -6   1  13      113.88      126.37      3.30 o 
  -5   1  13      234.36      246.98      4.35 o 
  -4   1  13      429.43      409.76      6.49 o 
  -3   1  13        4.72        7.21      0.89 o 
  -2   1  13      935.62      915.03     13.08 o 
  -1   1  13        3.46        5.31      1.17 o 
   0   1  13      316.93      308.18      5.31 o 
   1   1  13       20.43       21.16      1.72 o 
   2   1  13       29.23       33.21      2.34 o 
   3   1  13       64.66       59.73      2.98 o 
   4   1  13        0.26        0.44      1.63 o 
   5   1  13       32.35       36.17     10.04 o 
   6   1  13        2.00        2.69      1.98 o 
   7   1  13       11.05       13.55      3.94 o 
   8   1  13        0.12        0.54      2.03 o 
 -15   2  13       45.02       51.25      4.22 o 
 -14   2  13       23.19       29.16      3.27 o 
 -13   2  13      165.99      162.05      6.17 o 
 -12   2  13       42.83       43.63      3.99 o 
 -11   2  13      119.83      126.22      4.18 o 
 -10   2  13      391.62      377.98      7.85 o 
  -9   2  13      433.77      428.62      8.48 o 
  -8   2  13      228.68      223.67      5.31 o 
  -7   2  13      469.73      441.27      8.41 o 
  -6   2  13       85.97       85.66      3.55 o 
  -5   2  13       19.62       19.42      1.69 o 
  -4   2  13        5.93        4.17      0.86 o 
  -3   2  13       10.86       10.83      1.13 o 
  -2   2  13       13.19       14.63      1.24 o 
  -1   2  13      153.56      143.79      6.19 o 
   0   2  13        4.57        4.87      1.64 o 
   1   2  13       59.17       58.84      3.56 o 
   2   2  13      195.84      204.35      5.71 o 
   3   2  13       67.67       75.30      3.81 o 
   4   2  13       35.75       36.03      3.25 o 
   5   2  13        8.61       10.16      3.40 o 
   6   2  13       34.19       36.35      3.96 o 
   7   2  13       17.09       17.28      3.36 o 
   8   2  13        2.24       -0.19      1.84 o 
 -14   3  13        0.01       -0.18      1.77 o 
 -13   3  13        0.01        0.15      1.72 o 
 -12   3  13        0.29       -0.87      1.72 o 
 -11   3  13      104.50       94.78      4.94 o 
 -10   3  13      173.01      192.26      5.37 o 
  -9   3  13       13.99       12.96      2.01 o 
  -8   3  13      159.78      148.77      4.48 o 
  -7   3  13      738.42      742.41     13.24 o 
  -6   3  13        3.72        4.07      1.57 o 
  -5   3  13       78.02       95.59      3.04 o 
  -4   3  13      576.00      545.57     10.71 o 
  -3   3  13       62.31       57.63      2.90 o 
  -2   3  13        5.93        7.04      1.37 o 
  -1   3  13      938.16      881.79     16.71 o 
   0   3  13       45.90       50.35      3.35 o 
   1   3  13       95.04       93.77      4.39 o 
   2   3  13       10.97       10.43      2.36 o 
   3   3  13        0.39        1.74      1.73 o 
   4   3  13       18.36       14.41      2.44 o 
   5   3  13        0.88        2.68      2.07 o 
   6   3  13       51.64       72.17     13.62 o 
 -12   4  13       17.66       19.62      5.56 o 
 -11   4  13       20.11       18.26      3.05 o 
 -10   4  13        0.73        0.54      2.03 o 
  -9   4  13      140.66      132.51      4.69 o 
  -8   4  13       18.02       19.61      3.61 o 
  -7   4  13        6.94        6.06      1.63 o 
  -6   4  13      193.38      187.70      6.53 o 
  -5   4  13        2.87        5.88      1.75 o 
  -4   4  13       15.00       12.18      2.11 o 
  -3   4  13       46.25       28.56      4.03 o 
  -2   4  13       11.53       10.93      3.29 o 
  -1   4  13        0.12        0.18      2.28 o 
   0   4  13       16.21       18.46      3.29 o 
   1   4  13        0.52       -0.72      2.28 o 
   2   4  13       27.44       23.98      3.00 o 
   3   4  13      105.17       98.23      5.32 o 
   4   4  13       68.01       57.84      5.29 o 
  -8   5  13        1.13        2.04      2.33 o 
  -7   5  13        1.46        3.27      2.14 o 
  -6   5  13       11.30        8.19      2.13 o 
  -5   5  13        1.61       -2.38      1.59 o 
  -4   5  13        0.08        2.22      2.50 o 
  -3   5  13        3.09        0.57      2.40 o 
  -2   5  13        5.02        5.15      2.75 o 
  -1   5  13       33.53       33.75      6.09 o 
   0   5  13        4.40        0.54      2.69 o 
   1   5  13       22.54       25.44      3.92 o 
 -16   0  14      143.37      150.53      9.32 o 
 -15   0  14      157.57      196.46      6.99 o 
 -14   0  14      162.68      161.89      6.02 o 
 -13   0  14       96.63      105.48      4.64 o 
 -12   0  14      227.42      215.15      6.68 o 
 -11   0  14       12.75       10.77      1.89 o 
 -10   0  14     1129.66     1115.90     22.52 o 
  -9   0  14      252.15      229.38      8.60 o 
  -8   0  14        8.67        2.15      1.43 o 
  -7   0  14       27.87       33.62      2.14 o 
  -6   0  14     1885.82     1921.01     36.65 o 
  -5   0  14      115.94      138.35      4.05 o 
  -4   0  14        1.64        0.18      0.76 o 
  -3   0  14     1221.60     1248.68     32.97 o 
  -2   0  14     3832.36     3895.13     72.48 o 
  -1   0  14      134.60      138.91      4.39 o 
   0   0  14      163.04      171.16      5.05 o 
   1   0  14      924.12     1003.80     29.57 o 
   2   0  14      198.96      207.87      9.32 o 
   3   0  14       18.64       23.65      3.58 o 
   4   0  14      121.34      152.68      8.24 o 
   5   0  14       93.41       98.20      7.17 o 
   6   0  14       26.10       23.65      4.66 o 
   7   0  14       31.68       36.56      5.38 o 
   8   0  14        0.47        1.08      2.87 o 
 -16   1  14        0.85       -0.06      1.63 o 
 -15   1  14        0.75        0.51      1.72 o 
 -14   1  14       36.10       36.55      2.58 o 
 -13   1  14       12.01       12.36      2.24 o 
 -12   1  14       83.69       80.79      4.26 o 
 -11   1  14      250.92      235.75      5.62 o 
 -10   1  14       84.52       82.51      3.09 o 
  -9   1  14      933.79      950.08     15.78 o 
  -8   1  14      196.18      202.82      4.73 o 
  -7   1  14       56.73       65.90      3.37 o 
  -6   1  14      990.48      980.65     15.85 o 
  -5   1  14      192.95      184.27      4.32 o 
  -4   1  14        9.62        9.75      1.37 o 
  -3   1  14      576.12      570.31      8.65 o 
  -2   1  14      164.30      157.25      3.31 o 
  -1   1  14       40.35       38.81      2.45 o 
   0   1  14       50.94       54.52      1.96 o 
   1   1  14      118.20      123.10      3.99 o 
   2   1  14        2.90        1.31      1.24 o 
   3   1  14      665.21      655.32     15.71 o 
   4   1  14        1.87        1.48      2.15 o 
   5   1  14       72.81       73.72     10.93 o 
   6   1  14      111.04      109.30      5.56 o 
   7   1  14        4.47        3.07      3.23 o 
   8   1  14        1.82        3.01      2.14 o 
 -15   2  14       31.47       29.94      5.56 o 
 -14   2  14       14.26       21.15      4.66 o 
 -13   2  14       13.19        9.61      2.40 o 
 -12   2  14      190.27      187.76      5.28 o 
 -11   2  14      449.31      431.30      9.75 o 
 -10   2  14      101.82       99.37      3.51 o 
  -9   2  14      242.41      244.35      6.27 o 
  -8   2  14      494.82      494.35      9.31 o 
  -7   2  14        0.92        0.63      0.95 o 
  -6   2  14       23.15       23.59      1.69 o 
  -5   2  14      103.17       95.98      2.85 o 
  -4   2  14      264.46      248.23      4.84 o 
  -3   2  14       66.40       60.12      2.25 o 
  -2   2  14       75.32       74.05      2.74 o 
  -1   2  14       83.64       76.66      4.18 o 
   0   2  14       29.71       31.02      2.66 o 
   1   2  14        5.01        5.62      1.45 o 
   2   2  14       76.94       76.76      3.69 o 
   3   2  14       19.45       15.32      2.18 o 
   4   2  14       10.62        9.37      2.09 o 
   5   2  14       72.04       64.14      8.60 o 
   6   2  14       13.59       12.32      2.84 o 
   7   2  14       23.95       24.91      3.51 o 
 -14   3  14        0.63        0.07      1.89 o 
 -13   3  14       11.13        9.61      2.40 o 
 -12   3  14        9.89        5.43      2.40 o 
 -11   3  14      106.67      106.14      4.06 o 
 -10   3  14       11.97       13.42      1.99 o 
  -9   3  14        0.57       -0.48      1.30 o 
  -8   3  14       19.82       20.57      2.05 o 
  -7   3  14      182.23      169.43      4.75 o 
  -6   3  14       37.72       29.99      1.98 o 
  -5   3  14       95.02       96.91      3.82 o 
  -4   3  14        0.52        2.19      1.30 o 
  -3   3  14      157.78      150.99      6.23 o 
  -2   3  14        1.30        0.36      1.89 o 
  -1   3  14      227.02      217.34      7.23 o 
   0   3  14       16.25       21.22      3.11 o 
   1   3  14       13.04       14.89      2.26 o 
   2   3  14       48.68       39.95      3.30 o 
   3   3  14        4.85        3.33      1.84 o 
   4   3  14        5.99        3.60      2.13 o 
   5   3  14        6.02        4.73      2.32 o 
   6   3  14        3.12        1.84      2.58 o 
 -12   4  14        3.89        4.87      2.14 o 
 -11   4  14        0.57        1.08      2.03 o 
 -10   4  14       11.45       10.11      2.05 o 
  -9   4  14       19.89       20.56      2.32 o 
  -8   4  14       12.93       11.48      1.86 o 
  -7   4  14       13.44       10.85      2.24 o 
  -6   4  14       11.72       13.39      2.16 o 
  -5   4  14      124.94      129.66      4.65 o 
  -4   4  14        4.52        2.93      1.58 o 
  -3   4  14       59.08       51.15      4.90 o 
  -2   4  14       14.54       18.01      4.30 o 
  -1   4  14       10.42        9.41      2.91 o 
   0   4  14       26.27       29.38      3.92 o 
   1   4  14        0.38        1.69      1.92 o 
   2   4  14        6.97       -0.52      1.78 o 
   3   4  14       32.25       34.29      3.55 o 
   4   4  14       38.64       35.87      3.68 o 
  -8   5  14        0.69       -0.42      2.14 o 
  -7   5  14        0.03       -0.04      1.59 o 
  -6   5  14       48.92       51.15      4.29 o 
  -5   5  14       23.00       26.55      3.87 o 
  -4   5  14        0.40        0.57      3.40 o 
  -3   5  14       17.89       11.86      3.10 o 
  -2   5  14        3.67        1.88      2.50 o 
  -1   5  14        8.33        7.53      3.58 o 
   0   5  14        1.08       -3.14      2.14 o 
 -16   1  15       32.77       37.86      5.91 o 
 -15   1  15        0.17        1.24      1.63 o 
 -14   1  15        0.42        0.93      1.55 o 
 -13   1  15       96.07       99.81      3.65 o 
 -12   1  15        2.45        2.84      1.42 o 
 -11   1  15      534.48      546.00     10.32 o 
 -10   1  15       53.33       52.91      3.07 o 
  -9   1  15        0.80        0.48      1.03 o 
  -8   1  15      161.11      161.66      4.26 o 
  -7   1  15       16.74       15.23      1.24 o 
  -6   1  15       36.41       32.52      2.14 o 
  -5   1  15       70.66       77.26      2.66 o 
  -4   1  15      312.54      335.11      5.59 o 
  -3   1  15        6.81        8.60      1.86 o 
  -2   1  15      374.11      386.07     13.90 o 
  -1   1  15      269.32      275.29      5.02 o 
   0   1  15       15.13       11.08      1.95 o 
   1   1  15      514.67      512.07      9.98 o 
   2   1  15      144.78      143.69      4.48 o 
   3   1  15       48.88       54.94     12.54 o 
   4   1  15        0.41       -2.83      1.89 o 
   5   1  15       80.03       84.09      4.80 o 
   6   1  15        2.48        1.12      4.84 o 
   7   1  15        0.27        4.30      2.28 o 
 -15   2  15        3.52        2.44      1.98 o 
 -14   2  15        4.89        4.60      3.05 o 
 -13   2  15       37.04       40.05      2.81 o 
 -12   2  15       73.42       82.92      3.48 o 
 -11   2  15       58.53       60.52      3.30 o 
 -10   2  15        7.30        5.14      1.45 o 
  -9   2  15        8.77        5.55      1.37 o 
  -8   2  15      433.44      415.15      8.27 o 
  -7   2  15      370.54      360.28      7.30 o 
  -6   2  15       65.13       68.46      2.51 o 
  -5   2  15      283.21      287.93      5.53 o 
  -4   2  15        3.86        4.02      1.33 o 
  -3   2  15      875.10      906.61     15.57 o 
  -2   2  15      220.53      214.33      4.50 o 
  -1   2  15       43.37       36.82      3.76 o 
   0   2  15        0.13       -0.48      1.24 o 
   1   2  15       36.70       27.34      2.47 o 
   2   2  15        0.64        0.91      1.42 o 
   3   2  15      204.73      192.04      6.15 o 
   4   2  15        0.00        0.83      1.98 o 
   5   2  15       26.23       17.61      6.09 o 
   6   2  15       18.07       10.13      3.40 o 
   7   2  15        8.17       14.18      4.66 o 
 -14   3  15       86.95      100.94      5.15 o 
 -13   3  15        4.45        2.87      2.03 o 
 -12   3  15        1.10       -0.62      1.89 o 
 -11   3  15      157.07      153.45      4.89 o 
 -10   3  15      268.15      267.21      6.62 o 
  -9   3  15       50.81       56.48      4.26 o 
  -8   3  15      224.75      209.16      5.50 o 
  -7   3  15        0.46        2.31      1.30 o 
  -6   3  15      258.03      244.97      5.29 o 
  -5   3  15        5.17        3.12      1.40 o 
  -4   3  15      235.11      207.04      5.65 o 
  -3   3  15        0.68        1.97      1.48 o 
  -2   3  15      339.33      349.47     32.97 o 
  -1   3  15       49.53       47.33      4.18 o 
   0   3  15       34.61       42.52      3.30 o 
   1   3  15        0.05       -2.03      1.45 o 
   2   3  15        3.86        4.92      1.92 o 
   3   3  15       24.92       22.89      2.88 o 
   4   3  15       62.96       69.40      4.53 o 
   5   3  15        0.01       -1.22      2.14 o 
 -11   4  15        3.51        0.80      2.14 o 
 -10   4  15       33.54       34.26      2.96 o 
  -9   4  15        8.85        8.97      1.86 o 
  -8   4  15       46.11       50.66      3.23 o 
  -7   4  15       26.39       28.73      2.77 o 
  -6   4  15       15.14       14.16      2.20 o 
  -5   4  15       28.76       27.21      2.63 o 
  -4   4  15       11.81       14.29      3.27 o 
  -3   4  15       39.93       31.01      4.03 o 
  -2   4  15      115.82      106.29      6.02 o 
  -1   4  15        8.93        8.06      3.04 o 
   0   4  15        0.13        1.45      2.50 o 
   1   4  15       11.13       17.23      3.55 o 
   2   4  15        8.70        0.92      1.97 o 
   3   4  15        7.60        4.15      2.20 o 
  -7   5  15       12.96        4.64      3.37 o 
  -6   5  15        1.61        2.02      2.32 o 
  -5   5  15        0.02       -3.23      2.15 o 
  -4   5  15        4.08        2.25      3.05 o 
  -3   5  15       10.23       12.18      4.12 o 
  -2   5  15        5.32        5.56      2.79 o 
  -1   5  15       30.90       26.47      3.96 o 
 -16   0  16       26.42       35.30      3.36 o 
 -15   0  16      101.52       97.99      4.74 o 
 -14   0  16       30.65       34.31      5.38 o 
 -13   0  16      249.88      247.27      7.65 o 
 -12   0  16      925.37      866.97     18.56 o 
 -11   0  16      471.20      477.04     15.41 o 
 -10   0  16      374.16      348.73     11.83 o 
  -9   0  16       14.68       12.19      2.51 o 
  -8   0  16      574.07      551.94     16.85 o 
  -7   0  16      465.71      481.34     14.69 o 
  -6   0  16      721.93      723.48     15.06 o 
  -5   0  16        3.62        3.05      1.25 o 
  -4   0  16      206.85      200.07      5.44 o 
  -3   0  16      132.49      121.80      3.92 o 
  -2   0  16      136.54      137.45      4.54 o 
  -1   0  16      258.14      264.84      6.94 o 
   0   0  16        7.20        9.09      1.63 o 
   1   0  16        6.67        5.73      2.51 o 
   2   0  16       60.06       61.29      5.38 o 
   3   0  16       84.26       89.24      6.45 o 
   4   0  16        0.11        0.00      2.87 o 
   5   0  16      128.12      122.93      8.24 o 
   6   0  16       12.66       11.83      3.58 o 
   7   0  16       15.72       11.11      3.58 o 
 -16   1  16       19.90       22.83      2.91 o 
 -15   1  16       11.22       11.20      2.32 o 
 -14   1  16       10.66       14.71      1.92 o 
 -13   1  16      126.09      116.56      4.03 o 
 -12   1  16      110.49      107.46      4.55 o 
 -11   1  16       88.23       81.89      4.60 o 
 -10   1  16       92.82       88.36      4.01 o 
  -9   1  16       10.14       10.12      1.45 o 
  -8   1  16        0.38        1.95      0.93 o 
  -7   1  16       77.24       74.97      2.87 o 
  -6   1  16      278.73      276.13      9.50 o 
  -5   1  16      525.44      529.32      9.67 o 
  -4   1  16      400.25      401.35      6.59 o 
  -3   1  16       55.65       54.24      1.92 o 
  -2   1  16       48.72       47.90      4.08 o 
  -1   1  16       69.14       67.78      2.33 o 
   0   1  16      215.52      210.58      5.37 o 
   1   1  16      156.49      156.84      4.61 o 
   2   1  16      146.90      169.22      6.34 o 
   3   1  16        0.88       -1.43      1.77 o 
   4   1  16       58.77       48.74      4.03 o 
   5   1  16        0.49        0.18      2.03 o 
   6   1  16       17.18       20.40      4.12 o 
   7   1  16       15.72       11.24      2.75 o 
 -15   2  16        0.00        0.50      1.89 o 
 -14   2  16       14.88       23.81      2.91 o 
 -13   2  16        1.28        3.16      1.46 o 
 -12   2  16       68.83       72.67      3.40 o 
 -11   2  16       84.42       93.55      3.85 o 
 -10   2  16      384.41      364.02      7.86 o 
  -9   2  16      412.84      411.52      8.40 o 
  -8   2  16        1.54        1.05      1.09 o 
  -7   2  16     1803.95     1767.82     24.67 o 
  -6   2  16       30.83       34.75      2.43 o 
  -5   2  16        1.47        4.17      1.27 o 
  -4   2  16        0.02        1.10      1.10 o 
  -3   2  16      170.74      153.67      4.40 o 
  -2   2  16       26.67       30.27      2.66 o 
  -1   2  16      373.72      376.43     10.24 o 
   0   2  16       28.24       23.63      2.32 o 
   1   2  16        2.33        1.43      1.45 o 
   2   2  16      155.25      147.10      5.22 o 
   3   2  16        0.08        2.51      1.72 o 
   4   2  16        0.02       -0.54      2.03 o 
   5   2  16       10.53        8.14      3.23 o 
   6   2  16        2.15        3.37      2.87 o 
 -14   3  16        0.91       -1.25      4.12 o 
 -13   3  16        2.70        2.60      1.89 o 
 -12   3  16       18.63       14.43      2.20 o 
 -11   3  16       46.02       37.23      2.82 o 
 -10   3  16       63.36       61.14      3.44 o 
  -9   3  16      316.15      305.25      7.16 o 
  -8   3  16       15.30       20.19      2.31 o 
  -7   3  16       55.19       55.85      2.73 o 
  -6   3  16        6.74       10.27      1.40 o 
  -5   3  16      111.30      101.28      3.82 o 
  -4   3  16        0.02        1.03      1.37 o 
  -3   3  16        8.97        7.74      2.50 o 
  -2   3  16       31.43       22.02      3.27 o 
  -1   3  16       20.27       23.93      3.27 o 
   0   3  16        0.10        0.81      2.00 o 
   1   3  16        0.12        1.38      1.72 o 
   2   3  16        0.33        1.05      1.86 o 
   3   3  16        4.94        3.09      1.95 o 
   4   3  16        1.52        0.04      2.12 o 
   5   3  16       11.50        5.70      2.75 o 
 -11   4  16        0.60        0.57      1.89 o 
 -10   4  16        7.70        9.20      2.07 o 
  -9   4  16        3.17        0.48      1.51 o 
  -8   4  16        0.15       -1.25      1.77 o 
  -7   4  16       38.20       39.18      3.13 o 
  -6   4  16       15.10       14.98      2.26 o 
  -5   4  16       11.67       11.82      2.10 o 
  -4   4  16        4.99        3.48      2.58 o 
  -3   4  16       32.37       23.86      5.38 o 
  -2   4  16       33.62       34.48      4.29 o 
  -1   4  16        4.52        2.28      4.48 o 
   0   4  16      152.63      163.19      7.60 o 
   1   4  16        2.15        1.68      2.32 o 
   2   4  16        2.08        0.46      1.95 o 
  -6   5  16        0.39        2.04      2.32 o 
  -5   5  16       17.28       16.23      3.52 o 
  -4   5  16        7.99        3.23      3.94 o 
  -3   5  16        6.90        9.48      3.01 o 
 -16   1  17        7.73       10.48      2.32 o 
 -15   1  17       50.43       50.58      3.79 o 
 -14   1  17        0.14       -0.08      1.29 o 
 -13   1  17       29.00       27.30      2.26 o 
 -12   1  17      109.15      107.18      3.98 o 
 -11   1  17      188.25      180.26      4.99 o 
 -10   1  17       12.76       12.73      1.63 o 
  -9   1  17      797.60      770.07     11.91 o 
  -8   1  17      313.24      317.38      7.73 o 
  -7   1  17        9.40       11.40      1.96 o 
  -6   1  17      143.01      139.38      4.54 o 
  -5   1  17       99.10      100.38      3.30 o 
  -4   1  17       81.15       70.16      2.35 o 
  -3   1  17        6.45        5.36      1.00 o 
  -2   1  17        2.12        0.11      0.59 o 
  -1   1  17       19.14       18.15      1.78 o 
   0   1  17      152.28      159.85      7.10 o 
   1   1  17       15.85       18.31      1.99 o 
   2   1  17      189.65      191.86      6.97 o 
   3   1  17       11.45       11.45      2.65 o 
   4   1  17        5.50        4.95      2.14 o 
   5   1  17        0.58        2.78      2.14 o 
   6   1  17       46.98       41.44      6.81 o 
 -15   2  17       25.81       25.08      6.45 o 
 -14   2  17       48.60       47.74      3.19 o 
 -13   2  17        0.61       -0.31      1.42 o 
 -12   2  17      167.11      155.59      5.00 o 
 -11   2  17        8.74       10.33      1.92 o 
 -10   2  17      203.31      205.49      7.97 o 
  -9   2  17      223.44      229.21      5.65 o 
  -8   2  17       23.87       32.43      2.07 o 
  -7   2  17      482.17      496.93      8.56 o 
  -6   2  17      326.14      320.24      7.28 o 
  -5   2  17       56.99       65.48      3.52 o 
  -4   2  17      420.41      430.16      8.66 o 
  -3   2  17        3.90        2.61      1.26 o 
  -2   2  17       93.08      101.76      4.64 o 
  -1   2  17      232.93      233.84      7.59 o 
   0   2  17      139.44      142.45     11.02 o 
   1   2  17        2.02        1.72      1.55 o 
   2   2  17        2.84        4.02      3.74 o 
   3   2  17        3.54        7.49      2.40 o 
   4   2  17        4.12       -1.23      2.69 o 
   5   2  17       17.23       12.41      2.91 o 
 -13   3  17        8.48        8.51      4.30 o 
 -12   3  17       26.08       24.50      2.48 o 
 -11   3  17       32.02       31.76      2.75 o 
 -10   3  17      259.53      281.88      7.02 o 
  -9   3  17      141.27      140.64      4.61 o 
  -8   3  17        4.72        4.84      1.48 o 
  -7   3  17      126.01      128.39      3.84 o 
  -6   3  17      100.68       96.70      4.04 o 
  -5   3  17        0.23        0.20      1.35 o 
  -4   3  17        0.38        1.60      3.23 o 
  -3   3  17      329.72      283.74      9.59 o 
  -2   3  17       14.77        9.35      2.91 o 
  -1   3  17       40.35       36.68      3.92 o 
   0   3  17        2.44        2.29      1.84 o 
   1   3  17        0.14       -0.82      1.59 o 
   2   3  17        0.49       -0.79      1.78 o 
   3   3  17       10.66       11.60      2.62 o 
   4   3  17        4.93        5.60      2.65 o 
 -11   4  17       24.51       25.77      2.62 o 
 -10   4  17        0.35       -0.02      1.58 o 
  -9   4  17       33.39       43.66      3.92 o 
  -8   4  17        0.81        1.21      1.63 o 
  -7   4  17       24.38       33.52      2.98 o 
  -6   4  17        2.38        3.92      1.80 o 
  -5   4  17       14.95       10.01      3.18 o 
  -4   4  17       12.59       10.82      4.12 o 
  -3   4  17       10.75        6.06      5.56 o 
  -2   4  17        1.35       -1.79      2.40 o 
  -1   4  17       28.58       16.34      3.41 o 
   0   4  17        7.38       16.75      3.41 o 
   1   4  17       13.87       20.38      3.55 o 
   2   4  17        4.50        5.08      2.75 o 
 -16   0  18        1.04        1.79      2.51 o 
 -15   0  18        5.16        2.87      2.51 o 
 -14   0  18        6.36        2.87      2.15 o 
 -13   0  18       52.15       59.50      5.38 o 
 -12   0  18      223.96      210.02      8.96 o 
 -11   0  18       62.95       63.80      5.02 o 
 -10   0  18      563.57      577.75     17.92 o 
  -9   0  18      355.38      374.53     12.90 o 
  -8   0  18       68.06       74.55      4.66 o 
  -7   0  18       66.02       64.51      4.30 o 
  -6   0  18      422.05      417.69     21.33 o 
  -5   0  18      120.55      116.02      4.30 o 
  -4   0  18      624.10      550.00     43.19 o 
  -3   0  18       40.53       36.48      2.65 o 
  -2   0  18       68.51       71.19      5.20 o 
  -1   0  18      208.06      223.09      6.43 o 
   0   0  18      123.25      137.63      7.53 o 
   1   0  18      256.24      281.35     11.83 o 
   2   0  18       76.23       80.28      6.45 o 
   3   0  18      229.53      210.74     10.75 o 
   4   0  18       94.25      112.90      7.88 o 
   5   0  18       13.01        8.96      3.58 o 
   6   0  18       95.77       97.13      7.88 o 
 -15   1  18       73.77       90.44      3.69 o 
 -14   1  18       17.39       17.62      2.09 o 
 -13   1  18       64.11       66.20      3.23 o 
 -12   1  18       21.88       24.98      2.47 o 
 -11   1  18       47.73       43.59      2.65 o 
 -10   1  18       83.09       82.13      3.48 o 
  -9   1  18       66.19       58.87      3.16 o 
  -8   1  18      326.78      307.03      6.84 o 
  -7   1  18       24.79       27.80      2.23 o 
  -6   1  18      208.38      212.32      6.81 o 
  -5   1  18       37.98       38.61      2.20 o 
  -4   1  18        0.50        0.64      0.83 o 
  -3   1  18       45.00       47.40      2.43 o 
  -2   1  18      368.42      374.18      7.52 o 
  -1   1  18       13.94       14.83      1.78 o 
   0   1  18       34.23       36.58      3.72 o 
   1   1  18      118.23      119.65      5.44 o 
   2   1  18       59.61       64.96      8.60 o 
   3   1  18        0.11       -2.51      1.77 o 
   4   1  18       61.10       67.36      4.64 o 
   5   1  18        0.33        1.39      2.14 o 
 -15   2  18       11.64       11.82      2.65 o 
 -14   2  18        0.60        2.70      1.55 o 
 -13   2  18       15.09       15.72      2.09 o 
 -12   2  18        0.06        1.96      1.57 o 
 -11   2  18        1.39       -1.04      1.37 o 
 -10   2  18       36.99       37.14      2.67 o 
  -9   2  18      109.38      103.10      3.43 o 
  -8   2  18        9.44        9.43      1.53 o 
  -7   2  18      348.46      340.61      6.59 o 
  -6   2  18      178.95      190.24      6.61 o 
  -5   2  18      107.94      107.14      3.87 o 
  -4   2  18        8.78       14.73      1.94 o 
  -3   2  18      454.59      422.82     12.36 o 
  -2   2  18       10.83       10.75      1.78 o 
  -1   2  18      110.04      104.15      4.04 o 
   0   2  18       66.24       71.15      4.00 o 
   1   2  18        0.32        1.06      1.72 o 
   2   2  18       11.96       12.59      2.28 o 
   3   2  18        6.39        5.27      2.50 o 
   4   2  18        0.68        0.00      2.03 o 
   5   2  18        0.26       -0.04      1.98 o 
 -13   3  18        0.00       -1.04      1.37 o 
 -12   3  18        7.97        8.73      1.99 o 
 -11   3  18       73.68       75.03      3.78 o 
 -10   3  18       12.36        8.97      1.86 o 
  -9   3  18       10.40        9.93      1.61 o 
  -8   3  18        7.97        7.46      1.52 o 
  -7   3  18        1.90        1.31      1.29 o 
  -6   3  18        6.04        7.09      2.47 o 
  -5   3  18       53.10       66.49      4.18 o 
  -4   3  18       68.13       72.30      8.78 o 
  -3   3  18       20.43       23.84      3.67 o 
  -2   3  18        8.22        8.16      2.65 o 
  -1   3  18       11.58        6.66      4.84 o 
   0   3  18        0.14        0.55      2.06 o 
   1   3  18        1.19        2.89      1.92 o 
   2   3  18        1.03       -1.94      1.73 o 
   3   3  18        0.05        0.25      1.92 o 
 -11   4  18       16.73       23.28      2.62 o 
 -10   4  18        3.43        3.81      1.78 o 
  -9   4  18       16.14       20.74      2.60 o 
  -8   4  18       11.07       10.32      2.13 o 
  -7   4  18       12.94       17.14      2.63 o 
  -6   4  18       23.57       30.47      4.13 o 
  -5   4  18        4.33        4.66      2.65 o 
  -4   4  18        0.19        3.05      2.53 o 
  -3   4  18       22.13       26.79      8.60 o 
  -2   4  18        7.89        8.06      3.04 o 
  -1   4  18       35.44       33.89      4.31 o 
   0   4  18        0.08        1.25      3.76 o 
   1   4  18       22.73       20.32      8.96 o 
 -15   1  19       32.27       32.59      2.72 o 
 -14   1  19        7.53        8.28      1.59 o 
 -13   1  19        0.12        0.53      1.46 o 
 -12   1  19       62.62       62.87      3.32 o 
 -11   1  19       98.14       94.77      3.69 o 
 -10   1  19       30.39       27.12      2.53 o 
  -9   1  19      537.48      498.69     11.53 o 
  -8   1  19      598.48      579.28     10.90 o 
  -7   1  19      312.07      307.96     10.45 o 
  -6   1  19       20.18       16.33      2.99 o 
  -5   1  19      230.48      231.56      5.47 o 
  -4   1  19       91.39       83.71      3.06 o 
  -3   1  19      292.10      299.05      5.60 o 
  -2   1  19      170.34      171.60      4.89 o 
  -1   1  19       46.00       41.09      2.93 o 
   0   1  19       52.11       46.28      3.03 o 
   1   1  19        6.82        7.57      2.51 o 
   2   1  19        6.16        8.15      2.40 o 
   3   1  19       42.31       43.05      4.03 o 
   4   1  19        1.36        0.85      1.98 o 
   5   1  19        0.25        3.01      2.14 o 
 -15   2  19        4.61        4.24      4.12 o 
 -14   2  19        9.58        9.66      1.84 o 
 -13   2  19       21.90       21.25      2.44 o 
 -12   2  19       67.28       78.20      3.64 o 
 -11   2  19      294.02      296.40      7.16 o 
 -10   2  19      127.22      122.76      4.45 o 
  -9   2  19        0.40        0.76      1.18 o 
  -8   2  19       17.81       18.13      1.81 o 
  -7   2  19       32.03       37.45      2.73 o 
  -6   2  19       41.63       36.61      2.55 o 
  -5   2  19       33.80       28.45      2.29 o 
  -4   2  19       91.35       79.87      3.29 o 
  -3   2  19       47.08       46.57      3.92 o 
  -2   2  19       44.04       44.80      3.80 o 
  -1   2  19        5.46        4.60      2.77 o 
   0   2  19       30.42       27.20      2.75 o 
   1   2  19       23.28       24.25      2.67 o 
   2   2  19        6.06        5.04      2.40 o 
   3   2  19       14.52       13.31      3.41 o 
   4   2  19        7.66        8.45      2.58 o 
 -13   3  19        8.39        8.39      1.84 o 
 -12   3  19       39.73       32.91      6.07 o 
 -11   3  19        3.97        8.55      1.88 o 
 -10   3  19        6.81       10.34      1.81 o 
  -9   3  19      193.81      199.63      5.54 o 
  -8   3  19        0.24        0.31      1.24 o 
  -7   3  19       19.03       13.83      2.58 o 
  -6   3  19      236.81      242.01      6.56 o 
  -5   3  19        4.08        8.38      2.91 o 
  -4   3  19       33.56       30.22      3.78 o 
  -3   3  19      250.83      245.90     18.82 o 
  -2   3  19        3.42        3.23      2.53 o 
  -1   3  19        4.43        0.96      2.24 o 
   0   3  19       23.52       27.99      3.94 o 
   1   3  19       13.02       10.06      3.81 o 
   2   3  19       15.68       12.91      2.62 o 
 -10   4  19        5.93        9.74      2.05 o 
  -9   4  19        4.67        3.07      1.80 o 
  -8   4  19      110.29      116.25      4.86 o 
  -7   4  19        0.19       -1.00      1.69 o 
  -6   4  19        0.78        0.53      2.40 o 
  -5   4  19        6.49        1.74      2.58 o 
  -4   4  19        4.90        0.36      2.39 o 
  -3   4  19        0.36       -0.90      2.28 o 
  -2   4  19       22.06       25.54      7.88 o 
  -1   4  19       12.77        9.86      3.04 o 
   0   4  19        3.77        6.84      2.75 o 
 -15   0  20       40.27       52.69      5.38 o 
 -14   0  20        5.34        7.53      2.87 o 
 -13   0  20      326.40      295.68     11.83 o 
 -12   0  20       42.04       41.22      4.66 o 
 -11   0  20      123.43      111.46      6.81 o 
 -10   0  20       74.44       65.23      5.02 o 
  -9   0  20        0.73        1.79      1.79 o 
  -8   0  20      135.84      125.80      6.45 o 
  -7   0  20      102.12      103.58      5.73 o 
  -6   0  20        0.83       -1.08      1.43 o 
  -5   0  20      440.07      452.13     12.19 o 
  -3   0  20       38.03       42.60      5.20 o 
  -2   0  20       75.76       81.58      5.91 o 
  -1   0  20        6.79        8.96      2.87 o 
   0   0  20      212.16      257.69     11.47 o 
   1   0  20      421.30      461.27     17.56 o 
   2   0  20       22.10       31.54      5.02 o 
   3   0  20      101.01       99.99      7.53 o 
   4   0  20       20.63       19.71      4.30 o 
 -15   1  20       35.75       42.08      3.34 o 
 -14   1  20       40.72       44.62      3.05 o 
 -13   1  20       86.13       85.07      3.68 o 
 -12   1  20      117.22      124.52      5.07 o 
 -11   1  20      200.57      209.54      6.71 o 
 -10   1  20       26.78       28.67      2.79 o 
  -9   1  20      174.67      165.12      5.56 o 
  -8   1  20      828.80      821.11     14.56 o 
  -7   1  20      824.18      736.58     40.37 o 
  -6   1  20       82.65       83.08      3.21 o 
  -5   1  20       90.49       88.52      3.21 o 
  -4   1  20       21.79       20.66      1.84 o 
  -3   1  20      159.18      157.48      6.05 o 
  -2   1  20       59.70       62.94      3.17 o 
  -1   1  20       54.42       56.23      3.73 o 
   0   1  20        4.72        5.50      2.14 o 
   1   1  20       49.54       47.40      7.53 o 
   2   1  20       32.40       38.06      6.45 o 
   3   1  20        2.01        0.36      1.89 o 
   4   1  20        0.52        0.38      1.98 o 
 -14   2  20       53.07       48.16      3.28 o 
 -13   2  20        0.15        1.51      1.55 o 
 -12   2  20        0.74        1.15      1.55 o 
 -11   2  20        2.76        4.81      1.58 o 
 -10   2  20       61.63       61.82      3.09 o 
  -9   2  20      155.05      138.92      4.14 o 
  -8   2  20       72.52       70.77      3.44 o 
  -7   2  20        0.16        1.60      1.42 o 
  -6   2  20      149.70      158.24      4.83 o 
  -5   2  20       87.70       84.31      6.35 o 
  -4   2  20        0.19       -0.57      1.89 o 
  -3   2  20       83.26       81.68      4.80 o 
  -2   2  20       66.15       58.40      4.43 o 
  -1   2  20        8.25        7.13      1.92 o 
   0   2  20       27.34       17.87      2.41 o 
   1   2  20        2.05        3.23      2.28 o 
   2   2  20        7.44        1.62      2.14 o 
   3   2  20       11.27        7.35      2.53 o 
 -13   3  20       46.80       57.61      3.69 o 
 -12   3  20       10.75        4.49      3.17 o 
 -11   3  20        0.12        0.88      1.40 o 
 -10   3  20       23.53       22.22      2.17 o 
  -9   3  20        0.06       -0.32      1.30 o 
  -8   3  20       17.81       18.74      2.41 o 
  -7   3  20       29.11       29.10      2.73 o 
  -6   3  20       11.87        6.93      1.89 o 
  -5   3  20       46.38       50.09      4.64 o 
  -4   3  20        6.30        5.38      2.53 o 
  -3   3  20        0.32        2.30      3.58 o 
  -2   3  20        1.17        1.95      2.58 o 
  -1   3  20       79.39       76.09      5.30 o 
   0   3  20       20.67       21.50      3.67 o 
   1   3  20        6.41        9.04      2.84 o 
   2   3  20       28.73       35.94      4.48 o 
 -10   4  20        1.65        2.85      1.88 o 
  -9   4  20      100.29      116.26      4.93 o 
  -8   4  20        2.01        1.40      1.78 o 
  -7   4  20        3.90       11.41      3.94 o 
  -6   4  20       33.68       37.27      4.48 o 
  -5   4  20        2.72       -0.72      2.51 o 
  -4   4  20        3.49        3.05      2.53 o 
  -3   4  20        1.87       -0.45      2.40 o 
  -2   4  20       45.25       62.10     13.62 o 
  -1   4  20        1.87       -0.91      4.12 o 
 -15   1  21       27.78       29.08      3.14 o 
 -14   1  21        1.97        3.40      1.97 o 
 -13   1  21        0.03        0.17      1.63 o 
 -12   1  21       98.39       97.40      6.63 o 
 -11   1  21       34.39       39.03      3.41 o 
 -10   1  21        6.19        5.91      2.33 o 
  -9   1  21       13.93       13.46      2.14 o 
  -8   1  21        4.38        1.30      1.43 o 
  -7   1  21      185.16      180.14     12.28 o 
  -6   1  21      152.73      151.25      4.46 o 
  -5   1  21        7.28        9.93      1.55 o 
  -4   1  21      102.27      117.43      3.84 o 
  -3   1  21       45.55       56.78      3.09 o 
  -2   1  21        8.82        6.97      1.63 o 
  -1   1  21       94.06      101.21      7.47 o 
   0   1  21       85.89       91.49      8.78 o 
   1   1  21      111.88      112.98      5.44 o 
   2   1  21       18.85       18.12      2.91 o 
   3   1  21        0.06       -1.43      2.15 o 
 -14   2  21       17.45       23.63      3.64 o 
 -13   2  21       20.57       22.97      2.51 o 
 -12   2  21        2.31        2.92      1.63 o 
 -11   2  21        5.07        9.88      1.90 o 
 -10   2  21       72.52       89.67      4.05 o 
  -9   2  21      450.19      465.45      9.97 o 
  -8   2  21        5.07        8.54      1.78 o 
  -7   2  21       12.27        8.62      3.81 o 
  -6   2  21       64.84       63.05      3.30 o 
  -5   2  21        8.57        7.06      1.77 o 
  -4   2  21       61.15       57.84      4.43 o 
  -3   2  21       28.15       22.66      3.16 o 
  -2   2  21        8.95        5.38      2.28 o 
  -1   2  21       12.22        6.17      2.40 o 
   0   2  21       44.57       41.47      3.44 o 
   1   2  21       11.13        7.53      2.53 o 
   2   2  21       17.88       15.05      3.01 o 
 -12   3  21       65.05       66.94      3.85 o 
 -11   3  21        4.12        4.64      1.65 o 
 -10   3  21       10.24       15.46      2.00 o 
  -9   3  21       69.28       71.80      4.12 o 
  -8   3  21       47.23       56.88      5.04 o 
  -7   3  21        0.27       -0.99      1.88 o 
  -6   3  21       17.09       13.58      3.58 o 
  -5   3  21       25.92       30.78      4.03 o 
  -4   3  21       19.58       14.46      4.30 o 
  -3   3  21        0.17       -0.64      2.24 o 
  -2   3  21        8.08        3.58      2.50 o 
  -1   3  21       14.85       13.41      3.16 o 
   0   3  21        7.20       10.20      3.01 o 
   1   3  21        5.36        6.40      2.87 o 
  -9   4  21       26.81       38.40      3.34 o 
  -8   4  21        3.49        1.41      1.67 o 
  -7   4  21        4.49        0.88      2.24 o 
  -6   4  21        4.30        0.34      2.40 o 
  -5   4  21        0.34        1.38      2.40 o 
  -4   4  21       44.15       52.72      5.05 o 
  -3   4  21       17.67       14.17      3.16 o 
 -15   0  22        5.50       -1.79      2.15 o 
 -14   0  22       47.50       46.23      5.02 o 
 -13   0  22       86.20      108.60      6.81 o 
 -12   0  22       95.86      101.07      6.45 o 
 -11   0  22        1.28        2.51      2.51 o 
 -10   0  22        2.33        0.36      2.15 o 
  -9   0  22      347.09      331.52     12.19 o 
  -8   0  22     1067.59     1017.51     29.39 o 
  -7   0  22      513.63      514.67     16.85 o 
  -6   0  22       54.02       59.50      4.66 o 
  -5   0  22      132.82      127.78      4.82 o 
  -4   0  22      193.84      165.64     18.64 o 
  -3   0  22      149.76      153.10      5.56 o 
  -2   0  22      201.43      216.48     10.04 o 
  -1   0  22       64.61       65.59      5.73 o 
   0   0  22      111.45      101.07      7.17 o 
   1   0  22       32.09       43.73      5.73 o 
   2   0  22       44.72       53.40      6.45 o 
   3   0  22        0.02       -1.43      2.51 o 
 -15   1  22        9.93        6.81      2.03 o 
 -14   1  22       26.69       22.96      2.79 o 
 -13   1  22        0.88        1.68      1.63 o 
 -12   1  22       29.39       33.62      5.73 o 
 -11   1  22        7.07        8.17      2.14 o 
 -10   1  22       19.71       22.94      2.65 o 
  -9   1  22       35.64       31.90      2.91 o 
  -8   1  22       11.52       13.03      2.14 o 
  -7   1  22       36.53       41.11      2.90 o 
  -6   1  22      105.76      110.94      3.69 o 
  -5   1  22       10.41        9.50      1.63 o 
  -4   1  22       71.87       72.45      3.36 o 
  -3   1  22      172.00      172.87      6.46 o 
  -2   1  22        1.11        2.12      1.51 o 
  -1   1  22        0.27        2.99      1.89 o 
   0   1  22       17.70       14.39      2.65 o 
   1   1  22        0.29        1.96      1.89 o 
   2   1  22        2.45        4.53      2.15 o 
   3   1  22        0.65       -0.91      1.89 o 
 -14   2  22        0.55        3.23      1.66 o 
 -13   2  22       28.48       28.36      2.65 o 
 -12   2  22        8.82        8.67      2.63 o 
 -11   2  22       40.21       37.61      3.41 o 
 -10   2  22       66.76       64.51      4.13 o 
  -9   2  22       27.27       25.61      2.63 o 
  -8   2  22       63.09       65.50      3.82 o 
  -7   2  22        5.46        5.13      1.73 o 
  -6   2  22       37.64       45.80      2.94 o 
  -5   2  22        0.41        1.43      2.15 o 
  -4   2  22       84.10       76.53      6.45 o 
  -3   2  22       44.16       38.54      5.20 o 
  -2   2  22       14.95       11.87      2.79 o 
  -1   2  22        0.00        0.63      2.14 o 
   0   2  22        0.08       -0.36      1.77 o 
   1   2  22       10.17        5.09      2.40 o 
   2   2  22        2.59        2.27      2.24 o 
 -12   3  22       12.40       14.56      2.26 o 
 -11   3  22       13.25       17.62      2.59 o 
 -10   3  22       19.09       20.31      2.18 o 
  -9   3  22        0.14       -0.05      1.63 o 
  -8   3  22        0.68       -1.74      1.52 o 
  -7   3  22       25.15       22.28      3.87 o 
  -6   3  22       13.74       19.16      3.41 o 
  -5   3  22        0.67        0.00      2.28 o 
  -4   3  22        0.53        3.98      2.40 o 
  -3   3  22       12.01        5.04      2.50 o 
  -2   3  22        0.04        0.40      2.06 o 
  -1   3  22       18.97       18.46      3.41 o 
   0   3  22        1.73        0.00      2.24 o 
  -7   4  22        1.76       -1.88      2.14 o 
  -6   4  22        6.21        1.87      2.32 o 
  -5   4  22       24.85       16.13      3.52 o 
 -15   1  23        0.54        2.05      1.89 o 
 -14   1  23       18.41       19.88      2.79 o 
 -13   1  23        2.40        1.68      2.33 o 
 -12   1  23      128.20      131.12      5.44 o 
 -11   1  23       38.68       41.92      3.41 o 
 -10   1  23        4.62        6.27      2.33 o 
  -9   1  23      107.73      107.51      4.80 o 
  -8   1  23       71.48       70.12      5.56 o 
  -7   1  23       10.78        8.41      2.14 o 
  -6   1  23        5.99        7.70      2.66 o 
  -5   1  23      145.09      147.88      4.52 o 
  -4   1  23       47.27       47.63      3.78 o 
  -3   1  23       41.28       47.98      4.48 o 
  -2   1  23       68.42       66.26      3.57 o 
  -1   1  23       32.13       30.24      7.71 o 
   0   1  23        0.00        2.33      1.77 o 
   1   1  23        0.97        2.64      5.38 o 
   2   1  23       11.71       10.10      5.91 o 
 -14   2  23        0.62        2.18      1.59 o 
 -13   2  23        0.35       -2.45      1.63 o 
 -12   2  23        2.74        2.51      2.03 o 
 -11   2  23        0.24        2.69      2.03 o 
 -10   2  23        6.78        6.27      2.28 o 
  -9   2  23        8.76        7.54      2.45 o 
  -8   2  23        0.80        1.18      1.51 o 
  -7   2  23       80.09       84.84      3.85 o 
  -6   2  23      100.25      108.75      6.71 o 
  -5   2  23        8.66        2.87      2.87 o 
  -4   2  23       36.56       33.85      3.67 o 
  -3   2  23       96.09      113.92      8.96 o 
  -2   2  23        0.00        2.30      3.23 o 
  -1   2  23        0.35        1.12      2.14 o 
   0   2  23        0.97        1.79      2.87 o 
   1   2  23        1.98        0.72      2.03 o 
 -11   3  23       15.26       14.89      2.10 o 
 -10   3  23       70.02       93.90      4.71 o 
  -9   3  23       39.72       36.93      3.19 o 
  -8   3  23       11.34        3.94      1.90 o 
  -7   3  23       78.67       72.31      5.66 o 
  -6   3  23       12.06       21.01      5.56 o 
  -5   3  23        1.20        3.19      3.94 o 
  -4   3  23        1.11        3.58      3.58 o 
  -3   3  23        1.92       -0.09      2.50 o 
  -2   3  23       12.76        7.07      5.20 o 
  -1   3  23        5.64        6.76      2.65 o 
 -15   0  24       52.79       69.53      5.73 o 
 -14   0  24       69.53       73.83      5.73 o 
 -13   0  24       38.35       37.27      4.66 o 
 -12   0  24       13.56       12.90      3.23 o 
 -11   0  24      186.92      183.14      8.96 o 
 -10   0  24      189.87      167.73      8.24 o 
  -9   0  24       64.19       50.54      5.02 o 
  -8   0  24     1016.89      985.97     29.03 o 
  -7   0  24      553.20      504.99     16.85 o 
  -6   0  24      297.42      283.14     11.47 o 
  -5   0  24       88.86       86.02      6.09 o 
  -4   0  24       26.85       32.45      3.16 o 
  -3   0  24      102.24      119.71      7.17 o 
  -2   0  24       70.23       75.98      6.09 o 
  -1   0  24      175.60      183.50      9.68 o 
   0   0  24       79.39       82.07      6.81 o 
   1   0  24      127.08      132.61      8.60 o 
 -14   1  24       18.32       12.75      2.28 o 
 -13   1  24        8.23        5.56      2.03 o 
 -12   1  24       24.77       21.42      3.58 o 
 -11   1  24        0.21       -1.35      1.63 o 
 -10   1  24       21.23       19.09      2.75 o 
  -9   1  24       49.02       39.22      3.41 o 
  -8   1  24       72.20       77.08      4.18 o 
  -7   1  24        1.61        0.54      3.40 o 
  -6   1  24        1.94        4.14      1.55 o 
  -5   1  24       91.15      102.50      8.19 o 
  -4   1  24       10.98       13.76      4.48 o 
  -3   1  24        0.53        1.88      2.06 o 
  -2   1  24        8.30        9.68      3.23 o 
  -1   1  24        0.17        1.48      3.40 o 
   0   1  24       62.31       67.38      7.17 o 
   1   1  24       44.26       48.93      4.29 o 
 -13   2  24        4.22        5.73      2.28 o 
 -12   2  24       17.00       18.75      4.48 o 
 -11   2  24        0.35        6.53      2.51 o 
 -10   2  24        6.10       10.54      2.40 o 
  -9   2  24        1.00       -1.74      1.72 o 
  -8   2  24       89.20       86.16      3.83 o 
  -7   2  24        1.09        3.47      1.67 o 
  -6   2  24        0.08        3.62      2.24 o 
  -5   2  24        4.37        1.67      2.14 o 
  -4   2  24        6.06        5.36      2.32 o 
  -3   2  24        0.55        1.70      2.40 o 
  -2   2  24        4.70        3.98      2.32 o 
  -1   2  24       12.11       11.47      3.58 o 
   0   2  24        3.83        4.30      3.23 o 
 -11   3  24       13.12       13.30      2.65 o 
 -10   3  24        2.87        6.16      1.99 o 
  -9   3  24       65.60       83.12      4.36 o 
  -8   3  24       27.48       27.09      2.92 o 
  -7   3  24        6.12        7.90      5.38 o 
  -6   3  24        1.65        0.00      2.28 o 
  -5   3  24        1.33        1.94      3.58 o 
  -4   3  24        2.06        1.32      2.32 o 
  -3   3  24        3.36        2.74      2.50 o 
 -14   1  25       25.55       26.26      5.56 o 
 -13   1  25       19.15       21.37      2.87 o 
 -12   1  25        0.58        0.54      1.77 o 
 -11   1  25       62.79       68.34      4.43 o 
 -10   1  25       29.62       30.78      3.16 o 
  -9   1  25        7.93       11.70      2.40 o 
  -8   1  25        2.67        1.86      1.89 o 
  -7   1  25       91.24      102.70      4.84 o 
  -6   1  25       60.30       62.41      3.42 o 
  -5   1  25        1.39        3.96      2.06 o 
  -4   1  25      107.32      106.41      9.68 o 
  -3   1  25       36.43       31.45      3.52 o 
  -2   1  25       17.41       14.34      3.94 o 
  -1   1  25       16.13       11.54      3.58 o 
   0   1  25        0.59        0.15      1.72 o 
 -13   2  25       82.30       83.14      6.27 o 
 -12   2  25       20.52       22.13      4.12 o 
 -11   2  25        3.43        0.31      1.89 o 
 -10   2  25        6.41        4.35      2.53 o 
  -9   2  25        4.04        4.46      2.24 o 
  -8   2  25        7.00        7.39      1.90 o 
  -7   2  25        0.00        1.28      1.55 o 
  -6   2  25       19.99       16.20      3.76 o 
  -5   2  25        5.88        5.55      3.23 o 
  -4   2  25        9.93        9.75      2.91 o 
  -3   2  25       13.34       11.02      2.84 o 
  -2   2  25        0.10       -2.13      2.15 o 
  -1   2  25        6.28       11.11      3.58 o 
 -10   3  25       21.72       27.04      2.93 o 
  -9   3  25      111.64      146.70      5.42 o 
  -8   3  25        1.06       -1.43      2.28 o 
  -7   3  25        6.31        9.43      2.91 o 
  -6   3  25       18.12       15.30      5.73 o 
  -5   3  25       20.49       17.39      3.27 o 
  -4   3  25       10.71       13.88      3.27 o 
 -14   0  26       20.43       22.58      4.30 o 
 -13   0  26       28.41       33.33      4.66 o 
 -12   0  26        2.15       11.83      3.23 o 
 -11   0  26       52.14       62.36      6.09 o 
 -10   0  26       38.98       31.18      4.66 o 
  -9   0  26        0.06       -0.36      2.87 o 
  -8   0  26      194.84      212.53     10.04 o 
  -7   0  26        0.86        0.00      2.87 o 
  -6   0  26       16.44       16.85      3.94 o 
  -5   0  26       45.64       43.37      5.38 o 
  -3   0  26      186.41      202.86     10.04 o 
  -2   0  26       11.71        8.96      3.23 o 
  -1   0  26        0.71        0.36      2.51 o 
 -13   1  26       29.87       34.47      3.41 o 
 -12   1  26        0.32        0.54      1.77 o 
 -11   1  26        0.41       -0.92      2.69 o 
 -10   1  26       47.08       45.57      3.92 o 
  -9   1  26      134.33      135.77      5.70 o 
  -8   1  26       13.19       14.28      2.75 o 
  -7   1  26       46.21       58.25      4.13 o 
  -6   1  26        7.88        8.60      3.58 o 
  -5   1  26        4.81        3.90      2.24 o 
  -4   1  26        1.44       -0.02      1.98 o 
  -3   1  26        4.30        3.23      2.51 o 
  -2   1  26       29.27       28.67      4.66 o 
  -1   1  26        4.39        5.38      3.23 o 
 -12   2  26        7.21        7.73      2.24 o 
 -11   2  26        5.08        3.65      2.14 o 
 -10   2  26        2.23        3.58      2.28 o 
  -9   2  26       38.55       34.40      3.62 o 
  -8   2  26       23.14       27.67      3.27 o 
  -7   2  26        8.57        7.08      2.50 o 
  -6   2  26        4.17        6.96      5.38 o 
  -5   2  26        3.41        7.96      2.39 o 
  -4   2  26        0.08       -0.04      2.33 o 
  -3   2  26        0.35        0.21      2.06 o 
 -13   1  27        0.07       -1.43      1.52 o 
 -12   1  27        0.37       -2.07      1.63 o 
 -11   1  27        9.27        3.92      2.14 o 
 -10   1  27       75.17       74.01      4.80 o 
  -9   1  27       22.26       23.62      3.16 o 
  -8   1  27       57.27       47.96      3.92 o 
  -7   1  27       38.02       41.44      5.56 o 
  -6   1  27       87.69       96.05      7.88 o 
  -5   1  27       19.25       22.49      3.27 o 
  -4   1  27       21.95       22.94      4.30 o 
  -3   1  27        4.76        5.02      2.87 o 
 -11   2  27        3.46        4.34      2.14 o 
 -10   2  27       14.29       20.58      3.01 o 
  -9   2  27        0.05       -2.68      1.89 o 
  -8   2  27        0.01       -4.66      3.23 o 
  -7   2  27        1.20        1.31      2.14 o 
  -6   2  27       20.68       20.74      3.27 o 
  -5   2  27       13.99       10.47      2.75 o 
  -4   2  27       12.45       13.65      3.23 o 
 -12   0  28       40.60       44.80      5.38 o 
 -11   0  28       23.16       26.52      4.66 o 
 -10   0  28       14.18       10.04      3.23 o 
  -9   0  28        4.74       -0.72      2.87 o 
  -8   0  28       59.81       69.53      6.81 o 
  -7   0  28        1.63        2.87      3.23 o 
  -6   0  28       12.77        7.88      3.94 o 
 -12   1  28       10.01       13.24      2.65 o 
 -11   1  28        1.78        2.93      2.14 o 
 -10   1  28        4.85        2.28      2.14 o 
  -9   1  28        3.64        4.62      2.14 o 
  -8   1  28      115.55      118.71      5.56 o 
  -7   1  28       18.14       18.28      4.66 o 
  -6   1  28       33.48       30.11      5.38 o 
  -5   1  28       15.23       19.00      4.66 o 
  -4   1  28       15.16       14.69      3.94 o 
  -9   2  28       10.22       15.88      2.84 o 
  -8   2  28       23.42       24.01      5.02 o 
  -7   2  28        6.42        1.79      3.58 o 
 -10   1  29       36.79       33.72      3.58 o 
  -9   1  29        9.60       10.64      3.05 o 
  -8   1  29       57.13       59.67      4.68 o 
  -7   1  29       10.86        7.88      3.94 o 
  -6   1  29        6.77       12.54      4.30 o 
                                                 
